# Supplementary material for: Temporal Dynamics, Discovery, and Emergence of Human-Transmissible RNA Viruses
Source: Mol Biol Evol. 2024 Jan 18;41(1):msad272. doi: 10.1093/molbev/msad272 (PMC10797954; doi:10.1093/molbev/msad272)
Supplement: msad272_Supplementary_Data [file msad272_supplementary_data.zip]

Archive with 5 entries (5 files):
- Data File 2_06_Dec.xlsx
- Data File 3_06_Dec.xlsx
- Data file 4.pdf
- Data file 5.pdf
- Data File 1.xlsx
