# Supplementary material for: Temporal Dynamics, Discovery, and Emergence of Human-Transmissible RNA Viruses
Source: Mol Biol Evol. 2024 Jan 18;41(1):msad272. doi: 10.1093/molbev/msad272 (PMC10797954; doi:10.1093/molbev/msad272)
Supplement: msad272_Supplementary_Data [file msad272_supplementary_data.zip › Data File 2_06_Dec.xlsx]

## Sheet: Sheet1
Family	genus	species/groups	Genotypes	Genome	Envelope	Vector	IT level	Discover_year_in_humans	Sequence IDs	Note
Coronaviridae	alphacoronavirus	Porcine epidemic diarrhea virus		(+)ssRNA	Enveloped	Non vector-borne	l1	1984	JN547228,LM645057,KR061458,LC063846
Coronaviridae	alphacoronavirus	Bat coronavirus CDPHE15		(+)ssRNA	Enveloped	Non vector-borne	l1	2013	KF430219
Coronaviridae	alphacoronavirus	Scotophilus bat coronavirus 512		(+)ssRNA	Enveloped	Non vector-borne	l1	2006	DQ648858
Coronaviridae	alphacoronavirus	Bat coronavirus HKU10		(+)ssRNA	Enveloped	Non vector-borne	l1	2012	JQ989269,JQ989266,JQ989273,JQ989270
Coronaviridae	alphacoronavirus	Miniopterus bat coronavirus 1		(+)ssRNA	Enveloped	Non vector-borne	l1	2005	EU420138,EU420138,EU420137,EU420137,KJ473795,KJ473795
Coronaviridae	alphacoronavirus	Miniopterus bat coronavirus HKU8		(+)ssRNA	Enveloped	Non vector-borne	l1	2006	EU420139
Coronaviridae	alphacoronavirus	Human coronavirus NL63		(+)ssRNA	Enveloped	Non vector-borne	l34	2004	KF530110,KT266906
Coronaviridae	alphacoronavirus	Human coronavirus 229E		(+)ssRNA	Enveloped	Non vector-borne	l34	1966	JX503060,KF514430,KT253272,JQ410000,KT253271
Coronaviridae	alphacoronavirus	Rhinolophus bat coronavirus HKU2		(+)ssRNA	Enveloped	Non vector-borne	l1	2006	EF203065,EF203066
Coronaviridae	alphacoronavirus	Alphacoronavirus 1		(+)ssRNA	Enveloped	Non vector-borne	l2	2007	FJ938054,DQ811789,JN856008
Coronaviridae	alphacoronavirus	Lucheng rn rat coronavirus		(+)ssRNA	Enveloped	Non vector-borne	l1	2015	MK894847
Coronaviridae	alphacoronavirus	Myotis ricketti alphacoronavirus sax-2011		(+)ssRNA	Enveloped	Non vector-borne	l1	2015	KJ473806
Coronaviridae	alphacoronavirus	Nyctalus velutinus alphacoronavirus sc-2013		(+)ssRNA	Enveloped	Non vector-borne	l1	2015	KJ473809
Coronaviridae	alphacoronavirus	Rhinolophus ferrumequinum alphacoronavirus hub-2013		(+)ssRNA	Enveloped	Non vector-borne	l1	2015	KJ473810
Coronaviridae	alphacoronavirus	Mink coronavirus 1		(+)ssRNA	Enveloped	Non vector-borne	l1	2010	HM245925
Coronaviridae	alphacoronavirus	NL63-related bat coronavirus strain btkynl63-9b		(+)ssRNA	Enveloped	Non vector-borne	l1	2016	KY073745
Coronaviridae	alphacoronavirus	Sorex araneus coronavirus T14		(+)ssRNA	Enveloped	Non vector-borne	l1	2018	KY370053
Coronaviridae	alphacoronavirus	Suncus murinus coronavirus X74		(+)ssRNA	Enveloped	Non vector-borne	l1	2017	KY967715
Coronaviridae	alphacoronavirus	Pipistrellus kuhlii coronavirus 3398		(+)ssRNA	Enveloped	Non vector-borne	l1	2018	MH938449
Orthomyxoviridae	alphainfluenzavirus	H10	H10N4,H10N5,H10N6,H10N7,H10N8	(-)ssRNA	Enveloped	Non vector-borne	l2	2004	ACS88979,ACD88744,AEB41003,ABI84544,ABB20498
Orthomyxoviridae	alphainfluenzavirus	H11	H11N1,H11N1,H11N2,H11N2,H11N6,H11N6,H11N8,H11N9,H11N9	(-)ssRNA	Enveloped	Non vector-borne	l1	1972	ADE75236,ADJ67493,ABB20228,AHZ21115,AEA04440,AFX85740,ABB20024,ABI84565,AHN13693
Orthomyxoviridae	alphainfluenzavirus	H12	H12N2,H12N9	(-)ssRNA	Enveloped	Non vector-borne	l1	1993	AHN05001,ACA04562
Orthomyxoviridae	alphainfluenzavirus	H13	H13N6,H13N6,H13N6,H13N8,H13N8,H13N9	(-)ssRNA	Enveloped	Non vector-borne	l1	1982	AAA43122,BAF37817,ACV86849,ADQ26650,AHZ39486,ABB87344
Orthomyxoviridae	alphainfluenzavirus	H14	H14N5	(-)ssRNA	Enveloped	Non vector-borne	l1	1990	AGB51333
Orthomyxoviridae	alphainfluenzavirus	H15	H15N2,H15N4,H15N7	(-)ssRNA	Enveloped	Non vector-borne	l1	1996	ABB90707,AEO31328,AIY68635
Orthomyxoviridae	alphainfluenzavirus	H16	H16N3,H16N3	(-)ssRNA	Enveloped	Non vector-borne	l1	2005	CCH50667,BAO94327
Orthomyxoviridae	alphainfluenzavirus	H17	H17N10,H17N10	(-)ssRNA	Enveloped	Non vector-borne	l1	2012	AFC35415,AFC35435
Orthomyxoviridae	alphainfluenzavirus	H18	H18N11	(-)ssRNA	Enveloped	Non vector-borne	l1	2013	AGX84931
Orthomyxoviridae	alphainfluenzavirus	H1	H1N1,H1N2,H1N3,H1N8,H1N9	(-)ssRNA	Enveloped	Non vector-borne	l34	1933	ABA55038,AAZ74374,ABB19476,ACT83222,AGG29046
Orthomyxoviridae	alphainfluenzavirus	H2	H2N1,H2N2,H2N3,H2N7,H2N9	(-)ssRNA	Enveloped	Non vector-borne	l34	1957	AFJ12892,ABO38723,ABI84597,AIJ10961,AET76491
Orthomyxoviridae	alphainfluenzavirus	H3	H3N1,H3N2,H3N3,H3N5,H3N6,H3N8	(-)ssRNA	Enveloped	Non vector-borne	l34	1968	ABI54403,ACZ45452,ACZ45453,AGW44025,AID48473,ABB88378
Orthomyxoviridae	alphainfluenzavirus	H4	H4N2,H4N2,H4N2,H4N4,H4N5,H4N6,H4N6,H4N6,H4N6,H4N6,H4N6,H4N8,H4N9	(-)ssRNA	Enveloped	Non vector-borne	l1	1990	ACV41448,ADQ20553,AEA30217,ABB20371,AAA43135,AAG17437,AGB50904,AAA43137,AGI55760,AHM97768,AID48103,AEK65209,BAO56974
Orthomyxoviridae	alphainfluenzavirus	H5	H5N1,H5N2,H5N3,H5N6,H5N7,H5N8,H5N9	(-)ssRNA	Enveloped	Non vector-borne	l2	1997	ABI85116,ACF24915,ABI84980,AIU46596,ABB83590,ABI85127,ACZ45410
Orthomyxoviridae	alphainfluenzavirus	H6	H6N1,H6N2,H6N5,H6N6,H6N8	(-)ssRNA	Enveloped	Non vector-borne	l2	2013	ACF24885,AHN02504,ADT64829,AFF26187,ACZ45529
Orthomyxoviridae	alphainfluenzavirus	H7	H7N1,H7N2,H7N3,H7N4,H7N6,H7N7,H7N8,H7N9	(-)ssRNA	Enveloped	Non vector-borne	l34	1979	ACZ45538,ADV02475,AGB51409,ABR37450,ADF45455,AAA43654,ABB19935,AHK10811
Orthomyxoviridae	alphainfluenzavirus	H8	H8N4	(-)ssRNA	Enveloped	Non vector-borne	l1	2012	ACZ45567
Orthomyxoviridae	alphainfluenzavirus	H9	H9N2,H9N8	(-)ssRNA	Enveloped	Non vector-borne	l2	1999	AEA04418,ADW26572
Togaviridae	alphavirus	Cabassou virus		(+)ssRNA	Enveloped	vector-borne	l1	1976	AF075259.1
Togaviridae	alphavirus	Venezuelan equine encephalitis virus	IIIC,IE,ID,IAB,IC,IIID	(+)ssRNA	Enveloped	vector-borne	l2	1943	AF075255.1,U34999.1,L00930.1,L01442.2,AF375051.1,MH086246.1
Togaviridae	alphavirus	Tonate virus		(+)ssRNA	Enveloped	vector-borne	l2	1980	AF075254.1
Togaviridae	alphavirus	Mucambo virus		(+)ssRNA	Enveloped	vector-borne	l2	1965	AF075253.1
Togaviridae	alphavirus	Everglades virus		(+)ssRNA	Enveloped	vector-borne	l2	1969	AF075251.1
Togaviridae	alphavirus	Mosso das Pedras virus		(+)ssRNA	Enveloped	vector-borne	l2	2007	AF075257.1
Togaviridae	alphavirus	Rio Negro virus		(+)ssRNA	Enveloped	vector-borne	l2	2010	AF075258.1
Togaviridae	alphavirus	Pixuna virus		(+)ssRNA	Enveloped	vector-borne	l2	1964	AF075256.1
Togaviridae	alphavirus	Madariaga virus	EEEV Lin II,EEEV Lin III,previously EEEV Lin IV	(+)ssRNA	Enveloped	vector-borne	l2	1972	DQ241303.1,DQ241304.1,EF151503.1
Togaviridae	alphavirus	Eastern equine encephalitis virus	Lin I	(+)ssRNA	Enveloped	vector-borne	l2	1938	EF151502.1
Togaviridae	alphavirus	Western equine encephalitis virus	South America,North America	(+)ssRNA	Enveloped	vector-borne	l2	1938	GQ287646.1,NC003908.1
Togaviridae	alphavirus	Highlands J virus		(+)ssRNA	Enveloped	vector-borne	l2	2000	GU167952.1
Togaviridae	alphavirus	Fort Morgan virus		(+)ssRNA	Enveloped	vector-borne	l1	1980	GQ281603.1
Togaviridae	alphavirus	Whataroa virus		(+)ssRNA	Enveloped	vector-borne	l2	1971	HM147993.1
Togaviridae	alphavirus	Sindbis virus	isolate SW6562,strain XJ-160 ,	(+)ssRNA	Enveloped	vector-borne	l2	1955	AF429428.1,AF103728.1,NC001547.1
Togaviridae	alphavirus	Aura virus		(+)ssRNA	Enveloped	vector-borne	l1	1965	AF126284.1
Togaviridae	alphavirus	Ndumu virus		(+)ssRNA	Enveloped	vector-borne	l2	1961	HM147989.1
Togaviridae	alphavirus	Barmah Forest virus		(+)ssRNA	Enveloped	vector-borne	l34	1987	U73745.1
Togaviridae	alphavirus	Middelburg virus		(+)ssRNA	Enveloped	vector-borne	l2	1980	EF536323.1
Togaviridae	alphavirus	Southern elephant seal virus		(+)ssRNA	Enveloped	vector-borne	l1	2001	HM147990.1
Togaviridae	alphavirus	Una virus		(+)ssRNA	Enveloped	vector-borne	l2	1965	HM147992.1
Togaviridae	alphavirus	Bebaru virus		(+)ssRNA	Enveloped	vector-borne	l1	1994	HM147985.1
Togaviridae	alphavirus	Mayaro virus		(+)ssRNA	Enveloped	vector-borne	l2	1957	NC003417.1
Togaviridae	alphavirus	Semliki forest virus		(+)ssRNA	Enveloped	vector-borne	l34	1951	JF972635.1
Togaviridae	alphavirus	Ross River virus		(+)ssRNA	Enveloped	vector-borne	l34	1972	GQ433354.1
Togaviridae	alphavirus	Getah virus		(+)ssRNA	Enveloped	vector-borne	l2	1966	AY702913.1
Togaviridae	alphavirus	Chikungunya virus		(+)ssRNA	Enveloped	vector-borne	l34	1956	KP003813.1
Togaviridae	alphavirus	Onyong-nyong virus		(+)ssRNA	Enveloped	vector-borne	l34	1961	AF079456.1
Picornaviridae	aphthovirus	Foot-and-mouth disease virus		(+)ssRNA	Non-enveloped	Non vector-borne	l2	1965	HM854022,KC588943,GU931682
Picornaviridae	aphthovirus	Equine rhinitis A virus		(+)ssRNA	Non-enveloped	Non vector-borne	l2	1962	JX294351,KM269483
Picornaviridae	aphthovirus	Bovine rhinitis A virus		(+)ssRNA	Non-enveloped	Non vector-borne	l1	2015	KT948520,JN936206,KP236128,KP236129,KU159364
Picornaviridae	aphthovirus	Bovine rhinitis B virus		(+)ssRNA	Non-enveloped	Non vector-borne	l1	2015	EU236594,KP236130,KU159360,KU168862,KP264980,KY432299,KJ608370.1
Phenuiviridae	Bandavirus	Bhanja bandavirus		(-)ssRNA	Enveloped	vector-borne	l2	1975	JQ956376.1,JX961622.1
Phenuiviridae	Bandavirus	Dabie bandavirus		(-)ssRNA	Enveloped	vector-borne	l34	2011	MF094803.1,MF094806.1,MT320814.1,MF094804.1
Phenuiviridae	Bandavirus	Heartland bandavirus		(-)ssRNA	Enveloped	vector-borne	l2	2012	MZ440342.1,JX005847.1
Coronaviridae	betacoronavirus	Tylonycteris bat coronavirus hku4	Tylonycteris bat coronavirus hku4,Tylonycteris bat coronavirus hku4,Tylonycteris bat coronavirus hku4	(+)ssRNA	Enveloped	Non vector-borne	l1	2006	EF065508,KC522047,KC522041
Coronaviridae	betacoronavirus	Pipistrellus bat coronavirus hku5	Pipistrellus bat coronavirus hku5,Pipistrellus bat coronavirus hku5	(+)ssRNA	Enveloped	Non vector-borne	l1	2006	KC522086,KC522075
Coronaviridae	betacoronavirus	Rousettus bat coronavirus hku9	Rousettus bat coronavirus hku9,Rousettus bat coronavirus hku9	(+)ssRNA	Enveloped	Non vector-borne	l1	2010	EF065515,EF065513
Coronaviridae	betacoronavirus	Eidolon bat coronavirus/kenya/ky24/2006	Eidolon bat coronavirus/kenya/ky24/2006	(+)ssRNA	Enveloped	Non vector-borne	l1	2009	HQ728482
Coronaviridae	betacoronavirus	Middle east respiratory syndrome-related coronavirus	Middle east respiratory syndrome-related coronavirus	(+)ssRNA	Enveloped	Non vector-borne	l34	2012	KM027262
Coronaviridae	betacoronavirus	Human coronavirus hku1	Human coronavirus hku1	(+)ssRNA	Enveloped	Non vector-borne	l34	2005	DQ415896
Coronaviridae	betacoronavirus	Betacoronavirus 1	Betacoronavirus 1,Betacoronavirus 1	(+)ssRNA	Enveloped	Non vector-borne	l34	1967	JN129834,KF530088
Coronaviridae	betacoronavirus	China rattus coronavirus hku24	China rattus coronavirus hku24,China rattus coronavirus hku24	(+)ssRNA	Enveloped	Non vector-borne	l1	2015	MT820630,MT820629
Coronaviridae	betacoronavirus	Murine coronavirus	Murine coronavirus	(+)ssRNA	Enveloped	Non vector-borne	l1	1965	JF792616
Coronaviridae	betacoronavirus	Rousettus bat coronavirus gccdc1	Rousettus bat coronavirus gccdc1,Rousettus bat coronavirus gccdc1	(+)ssRNA	Enveloped	Non vector-borne	l1	2016	MT350598,KU762338
Coronaviridae	betacoronavirus	Hedgehog coronavirus 1	Hedgehog coronavirus 1,Hedgehog coronavirus 1	(+)ssRNA	Enveloped	Non vector-borne	l1	2013	KC545383,KC545386
Coronaviridae	betacoronavirus	Bat hp-betacoronavirus zhejiang2013	Bat hp-betacoronavirus zhejiang2013	(+)ssRNA	Enveloped	Non vector-borne	l1	2016	KF636752
Coronaviridae	betacoronavirus	Severe acute respiratory syndrome-related coronavirus	SARS-CoV,SARS-CoV-2,SARSr-CoV,SARSr-CoV	(+)ssRNA	Enveloped	Non vector-borne	l34	2003	AY274119,MN908947,MN996532,FJ588686
Coronaviridae	betacoronavirus	Myodes coronavirus 2JL14	Myodes coronavirus 2JL14	(+)ssRNA	Enveloped	Non vector-borne	l1	2018	KY370046
Coronaviridae	betacoronavirus	Eidolon bat coronavirus C704	Eidolon bat coronavirus C704	(+)ssRNA	Enveloped	Non vector-borne	l1	2018	MG693168
Picornaviridae	cardiovirus	Cardiovirus B		(+)ssRNA	Non-enveloped	Non vector-borne	l34	1963	AB090161,EU723237,JX443418,M16020,MF172923,MF416403,X56019
Picornaviridae	cardiovirus	Cardiovirus D		(+)ssRNA	Non-enveloped	Non vector-borne	l34	2008	AB747251,AB747254,AB747255,AB747256,AB747257,AB747258,EF165067,EU376394,FJ463615,FJ463617,HM181996
Picornaviridae	cardiovirus	Cardiovirus C		(+)ssRNA	Non-enveloped	Non vector-borne	l1	2014	JQ864242,JX683808,MF352424
Picornaviridae	cardiovirus	Cardiovirus A		(+)ssRNA	Non-enveloped	Non vector-borne	l2	1947	JX257003,M81861
Picornaviridae	cardiovirus	genet fecal theilovirus		(+)ssRNA	Non-enveloped	Non vector-borne	l1	2014	KF823815
Picornaviridae	cardiovirus	Cardiovirus F		(+)ssRNA	Non-enveloped	Non vector-borne	l1	2018	KY432929
Picornaviridae	cardiovirus	Cardiovirus E		(+)ssRNA	Non-enveloped	Non vector-borne	l1	2018	KY432930
Picornaviridae	cardiovirus	marmot cardiovirus		(+)ssRNA	Non-enveloped	Non vector-borne	l1	2018	KY855434
Reoviridae	Coltivirus	Colorado tick fever coltivirus		dsRNA	Non-enveloped	vector-borne	l2	1946	AF133428
Reoviridae	Coltivirus	Eyach coltivirus		dsRNA	Non-enveloped	vector-borne	l2	1980	AF282467,MW874081
Reoviridae	Coltivirus	Tai forest coltivirus		dsRNA	Non-enveloped	vector-borne	l1	2017	KX989543
Picornaviridae	cosavirus	Cosavirus JMY-2014		(+)ssRNA	Non-enveloped	Non vector-borne	l34	2014	KX545380
Picornaviridae	cosavirus	Cosavirus B		(+)ssRNA	Non-enveloped	Non vector-borne	l34	2008	FJ438907
Picornaviridae	cosavirus	Cosavirus A		(+)ssRNA	Non-enveloped	Non vector-borne	l34	2008	FJ438903,JN867759,FJ438902,GU968209,KJ396940,AB920345,JN867756
Picornaviridae	cosavirus	Cosavirus F		(+)ssRNA	Non-enveloped	Non vector-borne	l34	2012	JN867758
Picornaviridae	cosavirus	Cosavirus-zj-1		(+)ssRNA	Non-enveloped	Non vector-borne	l34	2016	KM516909
Picornaviridae	cosavirus	Cosavirus E		(+)ssRNA	Non-enveloped	Non vector-borne	l34	2008	FJ555055
Picornaviridae	cosavirus	Cosavirus D		(+)ssRNA	Non-enveloped	Non vector-borne	l34	2008	KJ194505,JN867757,FJ438908
Retroviridae	deltaretrovirus	Bovine leukemia virus		ssRNA-RT	Enveloped	Non vector-borne	l1	1975	AP019566,MH170030
Retroviridae	deltaretrovirus	Primate T-lymphotropic virus 1		ssRNA-RT	Enveloped	Non vector-borne	l34	1980	AF074966
Retroviridae	deltaretrovirus	Primate T-lymphotropic virus 2		ssRNA-RT	Enveloped	Non vector-borne	l34	1982	M10060
Retroviridae	deltaretrovirus	Primate T-lymphotropic virus 3		ssRNA-RT	Enveloped	Non vector-borne	l2	2005	AF391797
Retroviridae	deltaretrovirus	Eptesicus fuscus deltaretrovirus		ssRNA-RT	Enveloped	Non vector-borne	l1	2020	MT700539
Retroviridae	deltaretrovirus	simian t-cell lymphotropic virus 6		ssRNA-RT	Enveloped	Non vector-borne	l1	2009	EU231644,NC011546
Kolmioviridae	Deltavirus	Avian hdv-like agent		(-)ssRNA	Enveloped	Non vector-borne	l1	2018	MH824555.1
Kolmioviridae	Deltavirus	Bat deltavirus		(-)ssRNA	Enveloped	Non vector-borne	l1	2021	MT649206.1,MT649207.1,MT649208.1
Kolmioviridae	Deltavirus	Hepatitis delta virus		(-)ssRNA	Enveloped	Non vector-borne	l34	1977	X60193,LT604953,AY261458
Kolmioviridae	Deltavirus	Lonchura striata deltavirus		(-)ssRNA	Enveloped	Non vector-borne	l1	2021	LC575944.1
Kolmioviridae	Deltavirus	Rodent deltavirus		(-)ssRNA	Enveloped	Non vector-borne	l1	2020	MK598007.2,MK598008.2
Filoviridae	ebolavirus	Zaire ebolavirus		(+)ssRNA	Enveloped	Non vector-borne	l34	1977	KT587343,KC242792,KC242801
Filoviridae	ebolavirus	Reston ebolavirus		(+)ssRNA	Enveloped	Non vector-borne	l2	1991	JX477165,JX477166,AF522874
Filoviridae	ebolavirus	Tai Forest ebolavirus		(+)ssRNA	Enveloped	Non vector-borne	l2	1995	FJ217162
Filoviridae	ebolavirus	Sudan ebolavirus		(+)ssRNA	Enveloped	Non vector-borne	l34	1977	JN638998,FJ968794,KR063670
Filoviridae	ebolavirus	Bundibugyo ebolavirus		(+)ssRNA	Enveloped	Non vector-borne	l34	2008	KR063673
Filoviridae	ebolavirus	Bombali ebolavirus		(+)ssRNA	Enveloped	Non vector-borne	l1	2018	MF319185,MF319186
Picornaviridae	enterovirus	Enterovirus H		(+)ssRNA	Non-enveloped	Non vector-borne	l1	1958	AF326759
Picornaviridae	enterovirus	Enterovirus E		(+)ssRNA	Non-enveloped	Non vector-borne	l2	1961	KC667561
Picornaviridae	enterovirus	Enterovirus F		(+)ssRNA	Non-enveloped	Non vector-borne	l1	2004	KM667941,KC748420,AY508697,AY508696
Picornaviridae	enterovirus	Enterovirus I		(+)ssRNA	Non-enveloped	Non vector-borne	l1	2015	KP345887,KP345888
Picornaviridae	enterovirus	Enterovirus G		(+)ssRNA	Non-enveloped	Non vector-borne	l1	2006	HQ702854,KF985175,HM131607,JQ818253,JQ277724
Picornaviridae	enterovirus	Enterovirus sp.		(+)ssRNA	Non-enveloped	Non vector-borne	l1	1988	KJ420748,KJ420747,KF648613
Picornaviridae	enterovirus	Enterovirus B		(+)ssRNA	Non-enveloped	Non vector-borne	l34	1949	DQ902712,KF963276,AY429470
Picornaviridae	enterovirus	Enterovirus C		(+)ssRNA	Non-enveloped	Non vector-borne	l34	1909	AF499641,DQ995648,GQ865517
Picornaviridae	enterovirus	Enterovirus D		(+)ssRNA	Non-enveloped	Non vector-borne	l34	1967	EV70CG,JX070222,KM881710
Picornaviridae	enterovirus	Enterovirus A		(+)ssRNA	Non-enveloped	Non vector-borne	l34	1949	DQ341357,DQ341355,GU942823
Picornaviridae	enterovirus	Rhinovirus B		(+)ssRNA	Non-enveloped	Non vector-borne	l34	1960	KF958308,JF285308
Picornaviridae	enterovirus	Rhinovirus A		(+)ssRNA	Non-enveloped	Non vector-borne	l34	1953	JQ747751,KF958307,JF285321
Picornaviridae	enterovirus	Rhinovirus C		(+)ssRNA	Non-enveloped	Non vector-borne	l34	2006	JN837688,JN205461
Picornaviridae	enterovirus	Enterovirus J		(+)ssRNA	Non-enveloped	Non vector-borne	l1	2007	KT581587,KT961657
Picornaviridae	enterovirus	Enterovirus L		(+)ssRNA	Non-enveloped	Non vector-borne	l1	2017	KU587555
Picornaviridae	enterovirus	Enterovirus K		(+)ssRNA	Non-enveloped	Non vector-borne	l1	2016	KX156158,KX156159
Flaviviridae	flavivirus	Japanese encephalitis virus		(+)ssRNA	Enveloped	vector-borne	l2	1933	M18370
Flaviviridae	flavivirus	Murray Valley encephalitis virus		(+)ssRNA	Enveloped	vector-borne	l2	1952	AF161266
Flaviviridae	flavivirus	Koutango virus		(+)ssRNA	Enveloped	vector-borne	l1	1982	AF013384
Flaviviridae	flavivirus	West Nile virus		(+)ssRNA	Enveloped	vector-borne	l2	1940	M12294
Flaviviridae	flavivirus	Usutu virus		(+)ssRNA	Enveloped	vector-borne	l2	2009	AY453411
Flaviviridae	flavivirus	Yaounde virus		(+)ssRNA	Enveloped	vector-borne	l1	2005	AF013413
Flaviviridae	flavivirus	Cacipacore virus		(+)ssRNA	Enveloped	vector-borne	l2	2011	KF917536
Flaviviridae	flavivirus	Ilheus virus		(+)ssRNA	Enveloped	vector-borne	l2	1961	AY632539
Flaviviridae	flavivirus	Saint Louis encephalitis virus		(+)ssRNA	Enveloped	vector-borne	l2	1933	AY632544
Flaviviridae	flavivirus	Tembusu virus		(+)ssRNA	Enveloped	vector-borne	l2	1975	JF895923
Flaviviridae	flavivirus	Ntaya virus		(+)ssRNA	Enveloped	vector-borne	l2	1978	JX236040
Flaviviridae	flavivirus	Bagaza virus		(+)ssRNA	Enveloped	vector-borne	l2	2009	AY632545
Flaviviridae	flavivirus	Israel turkey meningoencephalitis virus		(+)ssRNA	Enveloped	vector-borne	l2	1997	AF013377
Flaviviridae	flavivirus	Aroa virus		(+)ssRNA	Enveloped	vector-borne	l2	1971	AY632536
Flaviviridae	flavivirus	Zika virus		(+)ssRNA	Enveloped	vector-borne	l34	1952	AY632535
Flaviviridae	flavivirus	Spondweni virus		(+)ssRNA	Enveloped	vector-borne	l1	2010	DQ859064
Flaviviridae	flavivirus	Dengue virus		(+)ssRNA	Enveloped	vector-borne	l34	1907	M19197
Flaviviridae	flavivirus	Kokobera virus		(+)ssRNA	Enveloped	vector-borne	l2	1986	AY632541
Flaviviridae	flavivirus	Nounane virus		(+)ssRNA	Enveloped	vector-borne	l1	2009	EU159426
Flaviviridae	flavivirus	Kedougou virus		(+)ssRNA	Enveloped	vector-borne	l1	2007	AY632540
Flaviviridae	flavivirus	Chaoyang virus		(+)ssRNA	Enveloped	vector-borne	l1	2009	FJ883471
Flaviviridae	flavivirus	Lammi virus		(+)ssRNA	Enveloped	vector-borne	l1	2009	FJ606789
Flaviviridae	flavivirus	Entebbe bat virus		(+)ssRNA	Enveloped	vector-borne	l1	1973	DQ837641
Flaviviridae	flavivirus	Yokose virus		(+)ssRNA	Enveloped	vector-borne	l1	2005	AB114858
Flaviviridae	flavivirus	Sepik virus		(+)ssRNA	Enveloped	vector-borne	l1	1983	DQ837642
Flaviviridae	flavivirus	Wesselsbron virus		(+)ssRNA	Enveloped	vector-borne	l2	1957	EU707555
Flaviviridae	flavivirus	Paraiso Escondido virus		(+)ssRNA	Enveloped	vector-borne	l1	2015	KJ152564
Flaviviridae	flavivirus	Yellow fever virus		(+)ssRNA	Enveloped	vector-borne	l34	1901	X03700
Flaviviridae	flavivirus	Edge Hill virus		(+)ssRNA	Enveloped	vector-borne	l2	1964	DQ859060
Flaviviridae	flavivirus	Bouboui virus		(+)ssRNA	Enveloped	vector-borne	l1	1971	DQ859057
Flaviviridae	flavivirus	Banzi virus		(+)ssRNA	Enveloped	vector-borne	l2	1959	DQ859056
Flaviviridae	flavivirus	Uganda S virus		(+)ssRNA	Enveloped	vector-borne	l2	1951	DQ859065
Flaviviridae	flavivirus	Jugra virus		(+)ssRNA	Enveloped	vector-borne	l1	2006	DQ859066
Flaviviridae	flavivirus	Saboya virus		(+)ssRNA	Enveloped	vector-borne	l1	1975	DQ859062
Flaviviridae	flavivirus	Saumarez Reef virus		(+)ssRNA	Enveloped	vector-borne	l1	1995	DQ235150
Flaviviridae	flavivirus	Tyuleniy virus		(+)ssRNA	Enveloped	vector-borne	l1	1972	KF815939
Flaviviridae	flavivirus	Meaban virus		(+)ssRNA	Enveloped	vector-borne	l1	2010	DQ235144
Flaviviridae	flavivirus	Kadam virus		(+)ssRNA	Enveloped	vector-borne	l1	1970	DQ235146
Flaviviridae	flavivirus	Royal Farm virus	Royal Farm virus,Karshi virus	(+)ssRNA	Enveloped	vector-borne	l1	1983	DQ235149,DQ235147
Flaviviridae	flavivirus	Powassan virus		(+)ssRNA	Enveloped	vector-borne	l2	1959	L06436
Flaviviridae	flavivirus	Gadgets Gully virus		(+)ssRNA	Enveloped	vector-borne	l2	1985	DQ235145
Flaviviridae	flavivirus	Kyasanur forest disease virus		(+)ssRNA	Enveloped	vector-borne	l2	1957	AY323490
Flaviviridae	flavivirus	Langat virus		(+)ssRNA	Enveloped	vector-borne	l2	1976	AF253419
Flaviviridae	flavivirus	Louping ill virus		(+)ssRNA	Enveloped	vector-borne	l2	1934	Y07863
Flaviviridae	flavivirus	Omsk hemorrhagic fever virus		(+)ssRNA	Enveloped	vector-borne	l2	1948	AY193805
Flaviviridae	flavivirus	Tick-borne encephalitis virus		(+)ssRNA	Enveloped	vector-borne	l2	1938	TEU27495
Flaviviridae	flavivirus	Apoi virus		(+)ssRNA	Enveloped	vector-borne	l1	1995	AF160193
Flaviviridae	flavivirus	Jutiapa virus		(+)ssRNA	Enveloped	vector-borne	l1	1982	KJ469371
Flaviviridae	flavivirus	San Perlita virus		(+)ssRNA	Enveloped	vector-borne	l1	1982	AF013402
Flaviviridae	flavivirus	Cowbone Ridge virus		(+)ssRNA	Enveloped	vector-borne	l1	1969	AF013370
Flaviviridae	flavivirus	Sal Vieja virus		(+)ssRNA	Enveloped	vector-borne	l1	1982	AF013401
Flaviviridae	flavivirus	Modoc virus		(+)ssRNA	Enveloped	vector-borne	l1	1974	AJ242984
Flaviviridae	flavivirus	Carey Island virus		(+)ssRNA	Enveloped	vector-borne	l1	2006	AF013368
Flaviviridae	flavivirus	Phnom-Penh bat virus		(+)ssRNA	Enveloped	vector-borne	l1	1974	AF013394
Flaviviridae	flavivirus	Rio Bravo virus		(+)ssRNA	Enveloped	vector-borne	l2	1978	AF144692
Flaviviridae	flavivirus	Montana myotis leukoencephalitis virus		(+)ssRNA	Enveloped	vector-borne	l1	2002	AJ299445
Flaviviridae	flavivirus	Bukalasa bat virus		(+)ssRNA	Enveloped	vector-borne	l1	2006	AF013365
Flaviviridae	flavivirus	Dakar bat virus		(+)ssRNA	Enveloped	vector-borne	l1	1985	AF013371
Paramyxoviridae	henipavirus	Cedar henipavirus		(-)ssRNA	Enveloped	Non vector-borne	l1	2012	JQ001776
Paramyxoviridae	henipavirus	Ghanaian bat henipavirus		(-)ssRNA	Enveloped	Non vector-borne	l1	2012	HQ660129
Paramyxoviridae	henipavirus	Nipah henipavirus		(-)ssRNA	Enveloped	Non vector-borne	l34	1999	AY029767,AJ564624
Paramyxoviridae	henipavirus	Hendra henipavirus		(-)ssRNA	Enveloped	Non vector-borne	l2	1995	JN255800,HM044318
Paramyxoviridae	henipavirus	Mojiang henipavirus		(-)ssRNA	Enveloped	Non vector-borne	l1	2014	KF278639
Flaviviridae	hepacivirus	Hepacivirus A		(+)ssRNA	Enveloped	Non vector-borne	l1	2011	AB863589,JF744991,JQ434003,KF177391,JQ434002,KJ472766,JX948116
Flaviviridae	hepacivirus	Hepacivirus C		(+)ssRNA	Enveloped	Non vector-borne	l34	1989	KC197237,KC844050,KC844047,EU155380,JX472009,EU255986,EU482855,HQ537005,KM102770,AB429050,KT983617,EU482849,KC844051,KC844045,KC191671,KC844039,JN588558,GQ356216,JQ717255
Flaviviridae	hepacivirus	Hepacivirus M		(+)ssRNA	Enveloped	Non vector-borne	l1	2013	KC796090,KC796078,KC796091
Flaviviridae	hepacivirus	Hepacivirus K		(+)ssRNA	Enveloped	Non vector-borne	l1	2013	KC796074
Flaviviridae	hepacivirus	Hepacivirus J		(+)ssRNA	Enveloped	Non vector-borne	l1	2013	KC411777,KC411796
Flaviviridae	hepacivirus	Hepacivirus N		(+)ssRNA	Enveloped	Non vector-borne	l1	2015	KP265950,KP265943,KP641125,KP641123,KP641124
Flaviviridae	hepacivirus	Hepacivirus D		(+)ssRNA	Enveloped	Non vector-borne	l1	2013	KC551802,KC551800
Flaviviridae	hepacivirus	Hepacivirus I		(+)ssRNA	Enveloped	Non vector-borne	l1	2013	KC411807,KC411806
Flaviviridae	hepacivirus	Hepacivirus L		(+)ssRNA	Enveloped	Non vector-borne	l1	2013	KC796077
Flaviviridae	hepacivirus	Hepacivirus H		(+)ssRNA	Enveloped	Non vector-borne	l1	2014	KJ950939
Flaviviridae	hepacivirus	Hepacivirus G		(+)ssRNA	Enveloped	Non vector-borne	l1	2014	KJ950938
Flaviviridae	hepacivirus	Hepacivirus F		(+)ssRNA	Enveloped	Non vector-borne	l1	2013	KC411784
Flaviviridae	hepacivirus	Hepacivirus E		(+)ssRNA	Enveloped	Non vector-borne	l1	2013	KC815310,KC815312
Flaviviridae	hepacivirus	Hepacivirus B		(+)ssRNA	Enveloped	Non vector-borne	l1	1995	U22304.1
Picornaviridae	hepatovirus	Hepatovirus I		(+)ssRNA	Non-enveloped	Non vector-borne	l1	2015	KT452661,KT452658
Picornaviridae	hepatovirus	Hepatovirus D		(+)ssRNA	Non-enveloped	Non vector-borne	l1	2015	KT452637,KT452644,KT452641
Picornaviridae	hepatovirus	Hepatovirus C		(+)ssRNA	Non-enveloped	Non vector-borne	l1	2015	KT452742
Picornaviridae	hepatovirus	Hepatovirus F		(+)ssRNA	Non-enveloped	Non vector-borne	l1	2015	KT452685,KT229611,KT229612
Picornaviridae	hepatovirus	Hepatovirus B		(+)ssRNA	Non-enveloped	Non vector-borne	l1	2015	KR703607
Picornaviridae	hepatovirus	Hepatovirus H		(+)ssRNA	Non-enveloped	Non vector-borne	l1	2015	KT877158,KT452695,KT452698,KT452691,KT452714
Picornaviridae	hepatovirus	Hepatovirus E		(+)ssRNA	Non-enveloped	Non vector-borne	l1	2015	KT452735
Picornaviridae	hepatovirus	Hepatovirus G		(+)ssRNA	Non-enveloped	Non vector-borne	l1	2015	KT452730,KT452729
Picornaviridae	hepatovirus	Hepatovirus A		(+)ssRNA	Non-enveloped	Non vector-borne	l34	1973	D00924,EU140838,FJ360733,JQ655151,AY644670,HQ246217,KC182588,AF485328,KJ427799,AB623053
Picornaviridae	kobuvirus	Aichivirus A	AiV-A1	(+)ssRNA	Non-enveloped	Non vector-borne	l34	1991	AB040749
Picornaviridae	kobuvirus	Aichivirus A	AiV-A2	(+)ssRNA	Non-enveloped	Non vector-borne	l1	2011	JN387133
Picornaviridae	kobuvirus	Aichivirus A	AiV-A3	(+)ssRNA	Non-enveloped	Non vector-borne	l1	2011	JF755427
Picornaviridae	kobuvirus	Aichivirus A	AiV-A4	(+)ssRNA	Non-enveloped	Non vector-borne	l1	2014	KF831027
Picornaviridae	kobuvirus	Aichivirus A	AiV-A5	(+)ssRNA	Non-enveloped	Non vector-borne	l1	2015	KJ934637
Picornaviridae	kobuvirus	Aichivirus A	AiV-A6	(+)ssRNA	Non-enveloped	Non vector-borne	l1	2018	MF947444
Picornaviridae	kobuvirus	Aichivirus A	AiV-A7	(+)ssRNA	Non-enveloped	Non vector-borne	l1	2018	KY432931
Picornaviridae	kobuvirus	Aichivirus A	AiV-A8	(+)ssRNA	Non-enveloped	Non vector-borne	l1	2018	MF175074
Picornaviridae	kobuvirus	Aichivirus A	AiV-A9	(+)ssRNA	Non-enveloped	Non vector-borne	l1	2016	MF352432
Picornaviridae	kobuvirus	Aichivirus A	AiV-A10	(+)ssRNA	Non-enveloped	Non vector-borne	l1	2018	MF947429
Picornaviridae	kobuvirus	Aichivirus B	AiV-B1,AiV-B2,AiV-B3	(+)ssRNA	Non-enveloped	Non vector-borne	l1	2008	AB084788,KF006985,GU245693
Picornaviridae	kobuvirus	Aichivirus C	AiV-C1,AiV-C2	(+)ssRNA	Non-enveloped	Non vector-borne	l1	2008	EU787450,KF793927
Picornaviridae	kobuvirus	Aichivirus D	AiV-D1,AiV-D2	(+)ssRNA	Non-enveloped	Non vector-borne	l1	2015	LC055961,LC055960
Picornaviridae	kobuvirus	Aichivirus E	AiV-E1	(+)ssRNA	Non-enveloped	Non vector-borne	l1	2015	KT325853
Picornaviridae	kobuvirus	Aichivirus F	AiV-F1,AiV-F2	(+)ssRNA	Non-enveloped	Non vector-borne	l1	2015	KJ641686,KJ641691
Picornaviridae	kobuvirus	grey squirrel kobuvirus	grey squirrel kobuvirus	(+)ssRNA	Non-enveloped	Non vector-borne	l1	2010	GQ179640
Retroviridae	lentivirus	Bovine immunodeficiency virus		ssRNA-RT	Enveloped	Non vector-borne	l1	1988	M32690
Retroviridae	lentivirus	Caprine arthritis encephalitis virus		ssRNA-RT	Enveloped	Non vector-borne	l1	1980	M33677
Retroviridae	lentivirus	Equine infectious anemia virus		ssRNA-RT	Enveloped	Non vector-borne	l1	1967	NC001450
Retroviridae	lentivirus	Feline immunodeficiency virus		ssRNA-RT	Enveloped	Non vector-borne	l1	1988	M25381
Retroviridae	lentivirus	Human immunodeficiency virus 1		ssRNA-RT	Enveloped	Non vector-borne	l34	1983	AF033819
Retroviridae	lentivirus	Human immunodeficiency virus 2		ssRNA-RT	Enveloped	Non vector-borne	l34	1986	M30502
Retroviridae	lentivirus	Jembrana disease virus		ssRNA-RT	Enveloped	Non vector-borne	l1	1995	U21603
Retroviridae	lentivirus	Puma lentivirus		ssRNA-RT	Enveloped	Non vector-borne	l1	1994	U03982
Retroviridae	lentivirus	Simian immunodeficiency virus		ssRNA-RT	Enveloped	Non vector-borne	l2	1992	M58410
Retroviridae	lentivirus	Visna-maedi virus		ssRNA-RT	Enveloped	Non vector-borne	l1	1963	L06906
Rhabdoviridae	lyssavirus	Rabies lyssavirus		(-)ssRNA	Enveloped	Non vector-borne	l2	1903	GQ412744,GU345747,EU293116
Rhabdoviridae	lyssavirus	Australian bat lyssavirus		(-)ssRNA	Enveloped	Non vector-borne	l2	1998	AF418014,KJ685548
Rhabdoviridae	lyssavirus	European bat 2 lyssavirus		(-)ssRNA	Enveloped	Non vector-borne	l2	1986	EU293114
Rhabdoviridae	lyssavirus	Bokeloh bat lyssavirus		(-)ssRNA	Enveloped	Non vector-borne	l1	2011	JF311903
Rhabdoviridae	lyssavirus	Khujand lyssavirus		(-)ssRNA	Enveloped	Non vector-borne	l1	2003	EF614261
Rhabdoviridae	lyssavirus	Aravan lyssavirus		(-)ssRNA	Enveloped	Non vector-borne	l1	1992	EF614259
Rhabdoviridae	lyssavirus	European bat 1 lyssavirus		(-)ssRNA	Enveloped	Non vector-borne	l2	1989	EF157976
Rhabdoviridae	lyssavirus	Duvenhage lyssavirus		(-)ssRNA	Enveloped	Non vector-borne	l2	1971	EU293119
Rhabdoviridae	lyssavirus	Taiwan bat lyssavirus		(-)ssRNA	Enveloped	Non vector-borne	l1	2018	MF472710
Rhabdoviridae	lyssavirus	Irkut lyssavirus		(-)ssRNA	Enveloped	Non vector-borne	l2	2013	EF614260
Rhabdoviridae	lyssavirus	Mokola lyssavirus		(-)ssRNA	Enveloped	Non vector-borne	l2	1972	KF155005,KF155006
Rhabdoviridae	lyssavirus	Lagos bat lyssavirus		(-)ssRNA	Enveloped	Non vector-borne	l1	1958	EU293108,EU293110,JX901139,EU259198,GU170202
Rhabdoviridae	lyssavirus	West Caucasian bat lyssavirus		(-)ssRNA	Enveloped	Non vector-borne	l1	2003	EF614258
Rhabdoviridae	lyssavirus	Shimoni bat lyssavirus		(-)ssRNA	Enveloped	Non vector-borne	l1	2010	GU170201
Rhabdoviridae	lyssavirus	Ikoma lyssavirus		(-)ssRNA	Enveloped	Non vector-borne	l1	2012	JX193798
Rhabdoviridae	lyssavirus	lleida bat lyssavirus		(-)ssRNA	Enveloped	Non vector-borne	l1	2013	KY006983
Rhabdoviridae	lyssavirus	Gannoruwa bat lyssavirus		(-)ssRNA	Enveloped	Non vector-borne	l1	2016	KU244268,KU244267
Astroviridae	mamastrovirus	Bovine astrovirus		(+)ssRNA	Non-enveloped	Non vector-borne	l1	1978	KJ620979,HQ916314,KM822593
Astroviridae	mamastrovirus	Porcine astrovirus 2		(+)ssRNA	Non-enveloped	Non vector-borne	l1	2011	JX556690,JF713712,JF713710,KJ571486
Astroviridae	mamastrovirus	Porcine astrovirus 4		(+)ssRNA	Non-enveloped	Non vector-borne	l1	2011	GU562296,JQ340310,JF713713
Astroviridae	mamastrovirus	Murine astrovirus		(+)ssRNA	Non-enveloped	Non vector-borne	l1	2012	KC609001
Astroviridae	mamastrovirus	Astrovirus rat/RS118/HKG/2007		(+)ssRNA	Non-enveloped	Non vector-borne	l1	2010	HM450382
Astroviridae	mamastrovirus	Mamastrovirus 6		(+)ssRNA	Non-enveloped	Non vector-borne	l34	2008	AB823732,AB829252,JF742759,JX857870
Astroviridae	mamastrovirus	Mamastrovirus 1		(+)ssRNA	Non-enveloped	Non vector-borne	l34	1975	GQ901902,GQ495608,AY720891,Z25771
Astroviridae	mamastrovirus	Mamastrovirus 11		(+)ssRNA	Non-enveloped	Non vector-borne	l1	2006	JN420352,JN420359
Astroviridae	mamastrovirus	Mamastrovirus 3		(+)ssRNA	Non-enveloped	Non vector-borne	l1	2006	KF787112,GQ914773
Astroviridae	mamastrovirus	Mamastrovirus 2		(+)ssRNA	Non-enveloped	Non vector-borne	l1	2007	KM017743,KF374704,KM017742
Astroviridae	mamastrovirus	Mamastrovirus 5		(+)ssRNA	Non-enveloped	Non vector-borne	l1	2012	KP404150,KP404149
Astroviridae	mamastrovirus	Mamastrovirus 4		(+)ssRNA	Non-enveloped	Non vector-borne	l1	2008	JN420356,FJ890352,JN420355,JN420351
Astroviridae	mamastrovirus	Mouse astrovirus M-52/USA/2008		(+)ssRNA	Non-enveloped	Non vector-borne	l1	2011	JF755422
Astroviridae	mamastrovirus	Mamastrovirus 15		(+)ssRNA	Non-enveloped	Non vector-borne	l1	2007	FJ571066
Astroviridae	mamastrovirus	Mamastrovirus 12		(+)ssRNA	Non-enveloped	Non vector-borne	l1	2007	FJ571067
Astroviridae	mamastrovirus	Mamastrovirus 13		(+)ssRNA	Non-enveloped	Non vector-borne	l1	1977	Y15937,KF233994,KM035759
Astroviridae	mamastrovirus	Mamastrovirus 20		(+)ssRNA	Non-enveloped	Non vector-borne	l34	2014	KJ656124,KF859964
Astroviridae	mamastrovirus	Mamastrovirus 8		(+)ssRNA	Non-enveloped	Non vector-borne	l34	2009	JX857869,GQ415660,GQ502193
Astroviridae	mamastrovirus	Mamastrovirus 9		(+)ssRNA	Non-enveloped	Non vector-borne	l34	2009	GQ891990,GQ267696,KJ920196
Astroviridae	mamastrovirus	Porcine astrovirus 3		(+)ssRNA	Non-enveloped	Non vector-borne	l1	2012	JX556691
Astroviridae	mamastrovirus	Mamastrovirus 10		(+)ssRNA	Non-enveloped	Non vector-borne	l1	2003	GU985458,AY179509
Astroviridae	mamastrovirus	Fox astrovirus		(+)ssRNA	Non-enveloped	Non vector-borne	l1	2013	KC692365
Astroviridae	mamastrovirus	Mamastrovirus 18		(+)ssRNA	Non-enveloped	Non vector-borne	l1	2006	EU847155
Astroviridae	mamastrovirus	Mamastrovirus 17		(+)ssRNA	Non-enveloped	Non vector-borne	l1	2007	FJ571068
Astroviridae	mamastrovirus	Mamastrovirus 19		(+)ssRNA	Non-enveloped	Non vector-borne	l1	2007	FJ571065
Astroviridae	mamastrovirus	Porcine astrovirus 5		(+)ssRNA	Non-enveloped	Non vector-borne	l1	2011	JF713711,JN088537
Astroviridae	mamastrovirus	Mamastrovirus 7		(+)ssRNA	Non-enveloped	Non vector-borne	l1	2007	FJ890355
Astroviridae	mamastrovirus	Mamastrovirus 14		(+)ssRNA	Non-enveloped	Non vector-borne	l1	2005	EU847144
Astroviridae	mamastrovirus	Mamastrovirus 16		(+)ssRNA	Non-enveloped	Non vector-borne	l1	2005	EU847145
Arenaviriae	mammarenavirus	Paraguayan mammarenavirus	Parana virus	(-)ssRNA	Enveloped	Non vector-borne	l1	1970	AF485261
Arenaviriae	mammarenavirus	Cali mammarenavirus	Pichinde virus	(-)ssRNA	Enveloped	Non vector-borne	l2	1971	K02734
Arenaviriae	mammarenavirus	Allpahuayo mammarenavirus	Allpahuayo virus	(-)ssRNA	Enveloped	Non vector-borne	l1	2001	AY012687
Arenaviriae	mammarenavirus	Pirital mammarenavirus	Pirital virus	(-)ssRNA	Enveloped	Non vector-borne	l1	1999	AF485262
Arenaviriae	mammarenavirus	Whitewater Arroyo mammarenavirus	Tonto Creek virus,Skinner Tank virus,Orogrande virus,North American arenavirus,Arenavirus 96010025,Whitewater Arroyo virus,North American arenavirus,North American arenavirus,Big Brushy Tank virus	(-)ssRNA	Enveloped	Non vector-borne	l2	2000	EF619034,EU123328,EU910959,EU123329,EU486820,AF228063,EU123330,EU123331,EF619035
Arenaviriae	mammarenavirus	Black Mesa virus	Black Mesa virus	(-)ssRNA	Enveloped	Non vector-borne	l1	2011	FJ032027
Arenaviriae	mammarenavirus	Tamiami mammarenavirus	Tamiami virus	(-)ssRNA	Enveloped	Non vector-borne	l1	1970	AF485263
Arenaviriae	mammarenavirus	Bear Canyon mammarenavirus	Bear Canyon virus	(-)ssRNA	Enveloped	Non vector-borne	l1	2002	AY924391
Arenaviriae	mammarenavirus	Apore mammarenavirus	Apore virus	(-)ssRNA	Enveloped	Non vector-borne	l1	2019	MF317490
Arenaviriae	mammarenavirus	Chapare mammarenavirus	Chapare_virus	(-)ssRNA	Enveloped	Non vector-borne	l2	2008	EU260463
Arenaviriae	mammarenavirus	Brazilian mammarenavirus	Sabia virus	(-)ssRNA	Enveloped	Non vector-borne	l34	1994	U41071
Arenaviriae	mammarenavirus	Cupixi mammarenavirus	Cupixi virus	(-)ssRNA	Enveloped	Non vector-borne	l1	2002	AF512832
Arenaviriae	mammarenavirus	Serra do Navio mammarenavirus	Amapari virus	(-)ssRNA	Enveloped	Non vector-borne	l1	2002	AF485256
Arenaviriae	mammarenavirus	Guanarito mammarenavirus	Guanarito virus	(-)ssRNA	Enveloped	Non vector-borne	l34	1991	AY129247
Arenaviriae	mammarenavirus	Argentinian mammarenavirus	Junin virus	(-)ssRNA	Enveloped	Non vector-borne	l34	1958	AY358023
Arenaviriae	mammarenavirus	Machupo mammarenavirus	Machupo virus	(-)ssRNA	Enveloped	Non vector-borne	l34	1964	AY129248
Arenaviriae	mammarenavirus	Tacaribe mammarenavirus	Tacaribe virus,Ocozocoautla de Espinosa virus	(-)ssRNA	Enveloped	Non vector-borne	l1	1978	M20304,JN897398
Arenaviriae	mammarenavirus	Xapuri mammarenavirus	Xapuri virus	(-)ssRNA	Enveloped	Non vector-borne	l1	2018	MG976578
Arenaviriae	mammarenavirus	Latino mammarenavirus	Latino virus	(-)ssRNA	Enveloped	Non vector-borne	l1	1975	AF512830
Arenaviriae	mammarenavirus	Oliveros mammarenavirus	Oliveros virus	(-)ssRNA	Enveloped	Non vector-borne	l1	1996	U34248
Arenaviriae	mammarenavirus	Alxa mammarenavirus	Alxa virus	(-)ssRNA	Enveloped	Non vector-borne	l1	2017	KY432893
Arenaviriae	mammarenavirus	Lujo mammarenavirus	Lujo virus	(-)ssRNA	Enveloped	Non vector-borne	l34	2009	FJ952384
Arenaviriae	mammarenavirus	Merino Walk mammarenavirus	Merino Walk virus	(-)ssRNA	Enveloped	Non vector-borne	l1	2010	GU078660
Arenaviriae	mammarenavirus	Okahandja mammarenavirus	Okahandja virus	(-)ssRNA	Enveloped	Non vector-borne	l1	2015	KM272988
Arenaviriae	mammarenavirus	Mariental mammarenavirus	Mariental virus	(-)ssRNA	Enveloped	Non vector-borne	l1	2015	KM272987
Arenaviriae	mammarenavirus	Solwezi mammarenavirus	Solwezi virus	(-)ssRNA	Enveloped	Non vector-borne	l1	2016	AB972428
Arenaviriae	mammarenavirus	Ippy mammarenavirus	Ippy virus	(-)ssRNA	Enveloped	Non vector-borne	l1	1985	DQ328877
Arenaviriae	mammarenavirus	Wenzhou mammarenavirus	Wenzhou virus	(-)ssRNA	Enveloped	Non vector-borne	l1	2014	KJ909794
Arenaviriae	mammarenavirus	Chevrier mammarenavirus	Lijiang virus	(-)ssRNA	Enveloped	Non vector-borne	l1	2018	MF414201
Arenaviriae	mammarenavirus	Loei River mammarenavirus	Loei River virus	(-)ssRNA	Enveloped	Non vector-borne	l1	2014	KC669698
Arenaviriae	mammarenavirus	Luna mammarenavirus	Luna virus,Luli virus	(-)ssRNA	Enveloped	Non vector-borne	l1	2011	AB586644,AB972430
Arenaviriae	mammarenavirus	Mopeia mammarenavirus	Mopeia virus	(-)ssRNA	Enveloped	Non vector-borne	l1	1977	AY772170
Arenaviriae	mammarenavirus	Morogoro mammarenavirus	Morogoro virus	(-)ssRNA	Enveloped	Non vector-borne	l1	2009	EU914103
Arenaviriae	mammarenavirus	Mobala mammarenavirus	Mobala virus	(-)ssRNA	Enveloped	Non vector-borne	l2	1985	AY342390
Arenaviriae	mammarenavirus	Gairo mammarenavirus	Gairo virus	(-)ssRNA	Enveloped	Non vector-borne	l1	2015	KJ855307
Arenaviriae	mammarenavirus	Menekre virus	Menekre virus	(-)ssRNA	Enveloped	Non vector-borne	l1	2011	GU830857
Arenaviriae	mammarenavirus	Gbagroube virus	Gbagroube virus	(-)ssRNA	Enveloped	Non vector-borne	l1	2011	GU830848
Arenaviriae	mammarenavirus	Lassa mammarenavirus	Jirandogo virus,Lassa virus	(-)ssRNA	Enveloped	Non vector-borne	l34	1970	JX845169,J04324
Arenaviriae	mammarenavirus	Lunk mammarenavirus	Lunk virus	(-)ssRNA	Enveloped	Non vector-borne	l1	2012	AB693150
Arenaviriae	mammarenavirus	Natorduori virus	Natorduori virus	(-)ssRNA	Enveloped	Non vector-borne	l1	2013	JX845170
Arenaviriae	mammarenavirus	Lymphocytic choriomeningitis mammarenavirus	Lymphocytic choriomeningitis virus	(-)ssRNA	Enveloped	Non vector-borne	l2	1934	M20869
Arenaviriae	mammarenavirus	Dandenong virus	Dandenong virus	(-)ssRNA	Enveloped	Non vector-borne	l2	2008	EU136038
Arenaviriae	mammarenavirus	Ryukyu mammarenavirus	Ryukyu virus	(-)ssRNA	Enveloped	Non vector-borne	l1	2015	KM020191
Arenaviriae	mammarenavirus	Souris mammarenavirus	Souris virus	(-)ssRNA	Enveloped	Non vector-borne	l1	2015	KP050227
Arenaviriae	mammarenavirus	Flexal mammarenavirus	Flexal virus	(-)ssRNA	Enveloped	Non vector-borne	l1	2002	AF512831
Pneumoviridae	metapneumovirus	Human metapneumovirus		(-)ssRNA	Enveloped	Non vector-borne	l34	2001	KC562238,KC403971,KC562222,HM197719,KC562237,KC562232,KC562231,KF530159,KC562234,KC562223,JN184401,KC562219,KF516922
Pneumoviridae	metapneumovirus	Avian metapneumovirus		(-)ssRNA	Enveloped	Non vector-borne	l2	2011	EF199772,FJ977568,AY579780,DQ009484,KF364615,HG934338,JF424833,MF093139,HG934339
Paramyxoviridae	morbillivirus	Phocine morbillivirus		(-)ssRNA	Enveloped	Non vector-borne	l1	1989	KC802221
Paramyxoviridae	morbillivirus	Canine morbillivirus		(-)ssRNA	Enveloped	Non vector-borne	l2	1955	KJ123771,HM063009,AY542312
Paramyxoviridae	morbillivirus	Small ruminant morbillivirus		(-)ssRNA	Enveloped	Non vector-borne	l1	1972	KP789375,KM212177,KJ466104,KC594074,KJ867541
Paramyxoviridae	morbillivirus	Measles morbillivirus		(-)ssRNA	Enveloped	Non vector-borne	l34	1911	KM054581,HM439386,AB481088,GQ376026
Paramyxoviridae	morbillivirus	Rinderpest morbillivirus		(-)ssRNA	Enveloped	Non vector-borne	l1	1954	JN234010,JN234009,LC057619,JN234008
Paramyxoviridae	morbillivirus	Feline morbillivirus		(-)ssRNA	Enveloped	Non vector-borne	l1	2012	JQ411014,AB924121,JQ411016
Paramyxoviridae	morbillivirus	Feline morbillivirus type 2		(-)ssRNA	Enveloped	Non vector-borne	l1	2019	MK182089.1
Paramyxoviridae	morbillivirus	Cetacean morbillivirus		(-)ssRNA	Enveloped	Non vector-borne	l1	1990	NC005283.1,MH430942.1,MH430943.1
Caliciviridae	norovirus	Norwalk virus	Norovirus GI	(+)ssRNA	Non-enveloped	Non vector-borne	l34	1972	M87661
Caliciviridae	norovirus	Norwalk virus	Norovirus GII	(+)ssRNA	Non-enveloped	Non vector-borne	l34	1977	X86557,AY032605
Caliciviridae	norovirus	Norwalk virus	Norovirus GIII	(+)ssRNA	Non-enveloped	Non vector-borne	l1	1987	AJ011099
Caliciviridae	norovirus	Norwalk virus	Norovirus GV	(+)ssRNA	Non-enveloped	Non vector-borne	l1	2003	AY228235,EU004680
Caliciviridae	norovirus	Norwalk virus	Norovirus GVI	(+)ssRNA	Non-enveloped	Non vector-borne	l1	2008	GQ443611
Caliciviridae	norovirus	Norwalk virus	Norovirus GVII	(+)ssRNA	Non-enveloped	Non vector-borne	l1	2009	FJ692500
Caliciviridae	norovirus	Norwalk virus	Norovirus GVIII	(+)ssRNA	Non-enveloped	Non vector-borne	l34	2005	AJ844470
Caliciviridae	norovirus	Norwalk virus	Norovirus GIX	(+)ssRNA	Non-enveloped	Non vector-borne	l34	2007	KJ196290
Caliciviridae	norovirus	Norwalk virus	Norovirus GX	(+)ssRNA	Non-enveloped	Non vector-borne	l1	2015	KJ790198
Caliciviridae	norovirus	marmot norovirus	marmot norovirus	(+)ssRNA	Non-enveloped	Non vector-borne	l1	2018	KY855443
Caliciviridae	norovirus	rhesus macaque norovirus	rhesus macaque norovirus	(+)ssRNA	Non-enveloped	Non vector-borne	l1	2010	HM035148
Reoviridae	orbivirus	Wongorr virus		dsRNA	Non-enveloped	vector-borne	l1	1973	AAB47239,AAB47237,AAB47238,AAB47240,AAB47241
Reoviridae	orbivirus	Umatilla virus		dsRNA	Non-enveloped	vector-borne	l1	2011	9047259
Reoviridae	orbivirus	Corriparta virus		dsRNA	Non-enveloped	vector-borne	l1	1968	AGT51055
Reoviridae	orbivirus	Sathuvachari virus		dsRNA	Non-enveloped	vector-borne	l1	2005	AGE32262
Reoviridae	orbivirus	Chobar gorge virus		dsRNA	Non-enveloped	vector-borne	l1	2006	9158902
Reoviridae	orbivirus	Wad medani virus		dsRNA	Non-enveloped	vector-borne	l1	1983	9158883
Reoviridae	orbivirus	Chenuda virus		dsRNA	Non-enveloped	vector-borne	l1	1973	9158879
Reoviridae	orbivirus	Great island virus		dsRNA	Non-enveloped	vector-borne	l2	1971	P35934,3896059,ADM88610,ADM88604,ADM88607
Reoviridae	orbivirus	Yunnan orbivirus		dsRNA	Non-enveloped	vector-borne	l1	2009	443926,ABU95015
Reoviridae	orbivirus	Mobuck virus		dsRNA	Non-enveloped	vector-borne	l1	2013	8719913
Reoviridae	orbivirus	Peruvian horse sickness virus		dsRNA	Non-enveloped	vector-borne	l1	2009	460039
Reoviridae	orbivirus	Guangxi orbivirus		dsRNA	Non-enveloped	vector-borne	l1	2018	AXS77999
Reoviridae	orbivirus	Equine encephalosis virus		dsRNA	Non-enveloped	vector-borne	l1	1989	9507688
Reoviridae	orbivirus	African horse sickness virus		dsRNA	Non-enveloped	vector-borne	l1	1981	AAC40995,CAP04842,ACI41992
Reoviridae	orbivirus	Orungo virus		dsRNA	Non-enveloped	vector-borne	l2	1976	AFX73389
Reoviridae	orbivirus	Lebombo virus		dsRNA	Non-enveloped	vector-borne	l2	1975	AFX73377
Reoviridae	orbivirus	Palyam virus		dsRNA	Non-enveloped	vector-borne	l1	1985	52934
Reoviridae	orbivirus	Warrego virus		dsRNA	Non-enveloped	vector-borne	l1	1999	AIT55715
Reoviridae	orbivirus	Changuinola virus		dsRNA	Non-enveloped	vector-borne	l1	1983	AFX73367
Reoviridae	orbivirus	Eubenangee virus		dsRNA	Non-enveloped	vector-borne	l1	2006	AFH41501,AFH41511
Reoviridae	orbivirus	Wallal virus		dsRNA	Non-enveloped	vector-borne	l1	1999	AIT55704
Reoviridae	orbivirus	Tibet Orbivirus		dsRNA	Non-enveloped	vector-borne	l1	2014	APT68076
Reoviridae	orbivirus	Bluetongue virus		dsRNA	Non-enveloped	vector-borne	l1	1965	AAM94161,CAM57244,ABA60773
Reoviridae	orbivirus	Pata virus		dsRNA	Non-enveloped	vector-borne	l1	2005	AFH41521
Reoviridae	orbivirus	Epizootic hemorrhagic disease virus		dsRNA	Non-enveloped	vector-borne	l1	1960	CAN89079,CAN89141,CAN89132
Paramyxoviridae	orthoavulavirus	Avian orthoavulavirus 1		(-)ssRNA	Enveloped	Non vector-borne	l2	1943	KJ577136,GQ429292,JN986838,JX393313,AB853926
Paramyxoviridae	orthoavulavirus	Avian orthoavulavirus 12		(-)ssRNA	Enveloped	Non vector-borne	l1	2013	KC333050
Paramyxoviridae	orthoavulavirus	Avian orthoavulavirus 9		(-)ssRNA	Enveloped	Non vector-borne	l1	1981	EU910942
Paramyxoviridae	orthoavulavirus	Avian orthoavulavirus 13		(-)ssRNA	Enveloped	Non vector-borne	l1	2016	LC041132,KU646513
Paramyxoviridae	orthoavulavirus	Avian orthoavulavirus 16		(-)ssRNA	Enveloped	Non vector-borne	l1	2017	NC039016.1
Paramyxoviridae	orthoavulavirus	Avian orthoavulavirus 17		(-)ssRNA	Enveloped	Non vector-borne	l1	2017	NC039017.1
Paramyxoviridae	orthoavulavirus	Avian orthoavulavirus 18		(-)ssRNA	Enveloped	Non vector-borne	l1	2017	NC039018.1
Paramyxoviridae	orthoavulavirus	Avian orthoavulavirus 19		(-)ssRNA	Enveloped	Non vector-borne	l1	2017	NC039019.1
Paramyxoviridae	orthoavulavirus	Avian orthoavulavirus 21		(-)ssRNA	Enveloped	Non vector-borne	l1	2018	MF594598.1
Bornaviridae	orthobornavirus	Psittaciform 1 orthobornavirus		(-)ssRNA	Enveloped	Non vector-borne	l1	2008	FJ620690,EU781967,HM998710,JX065207,GU249595,JX065209,JN035149,JN014950,GU249596,JN014949,FJ169441,GU249594,JN014948,JN035148,JX065210
Bornaviridae	orthobornavirus	Mammalian 2 orthobornavirus		(-)ssRNA	Enveloped	Non vector-borne	l2	2015	LN713681,LN713680
Bornaviridae	orthobornavirus	Mammalian 1 orthobornavirus		(-)ssRNA	Enveloped	Non vector-borne	l2	1985	AJ311524,BDU04608,AB246670,AB258389,AB032031
Bornaviridae	orthobornavirus	Passeriform 1 orthobornavirus		(-)ssRNA	Enveloped	Non vector-borne	l1	2009	KC464478,KC595273,KC464471
Bornaviridae	orthobornavirus	Passeriform 2 orthobornavirus		(-)ssRNA	Enveloped	Non vector-borne	l1	2014	KF680099
Bornaviridae	orthobornavirus	Waterbird 1 orthobornavirus		(-)ssRNA	Enveloped	Non vector-borne	l1	2011	KJ756399,KF578398
Bornaviridae	orthobornavirus	Psittaciform 2 orthobornavirus		(-)ssRNA	Enveloped	Non vector-borne	l1	2008	KR612223
Peribunyaviridae	orthobunyavirus	akabane orthobunyavirus		(-)ssRNA	Enveloped	vector-borne	l1	1974	AB190458
Peribunyaviridae	orthobunyavirus	bunyamwera orthobunyavirus		(-)ssRNA	Enveloped	vector-borne	l2	1946	X14383
Peribunyaviridae	orthobunyavirus	bwamba orthobunyavirus		(-)ssRNA	Enveloped	vector-borne	l34	1941	KJ867184
Peribunyaviridae	orthobunyavirus	california encephalitis orthobunyavirus		(-)ssRNA	Enveloped	vector-borne	l2	1952	KX817312
Peribunyaviridae	orthobunyavirus	caraparu orthobunyavirus		(-)ssRNA	Enveloped	vector-borne	l2	1961	KF254776
Peribunyaviridae	orthobunyavirus	catu orthobunyavirus		(-)ssRNA	Enveloped	vector-borne	l2	1961	KP792660
Peribunyaviridae	orthobunyavirus	guajara orthobunyavirus		(-)ssRNA	Enveloped	vector-borne	l1	2015	KP792663
Peribunyaviridae	orthobunyavirus	guama orthobunyavirus		(-)ssRNA	Enveloped	vector-borne	l2	1961	KP792666
Peribunyaviridae	orthobunyavirus	guaroa orthobunyavirus		(-)ssRNA	Enveloped	vector-borne	l2	1959	KM245524
Peribunyaviridae	orthobunyavirus	kaeng khoi orthobunyavirus		(-)ssRNA	Enveloped	vector-borne	l1	1985	KJ867205
Peribunyaviridae	orthobunyavirus	madrid orthobunyavirus		(-)ssRNA	Enveloped	vector-borne	l2	1964	KF254779
Peribunyaviridae	orthobunyavirus	manzanilla orthobunyavirus		(-)ssRNA	Enveloped	vector-borne	l1	1960	KF697150
Peribunyaviridae	orthobunyavirus	marituba orthobunyavirus		(-)ssRNA	Enveloped	vector-borne	l2	1961	KF254770
Peribunyaviridae	orthobunyavirus	moju orthobunyavirus		(-)ssRNA	Enveloped	vector-borne	l1	2015	KP792675
Peribunyaviridae	orthobunyavirus	oriboca orthobunyavirus		(-)ssRNA	Enveloped	vector-borne	l2	1961	KF254773
Peribunyaviridae	orthobunyavirus	oropouche orthobunyavirus		(-)ssRNA	Enveloped	vector-borne	l34	1961	AF484424
Peribunyaviridae	orthobunyavirus	schmallenberg orthobunyavirus		(-)ssRNA	Enveloped	vector-borne	l1	2002	KC355457
Peribunyaviridae	orthobunyavirus	shuni orthobunyavirus		(-)ssRNA	Enveloped	vector-borne	l2	1975	KF153118
Peribunyaviridae	orthobunyavirus	tete orthobunyavirus		(-)ssRNA	Enveloped	vector-borne	l1	1990	KP792681
Peribunyaviridae	orthobunyavirus	wyeomyia orthobunyavirus		(-)ssRNA	Enveloped	vector-borne	l2	1965	JN572080
Peribunyaviridae	orthobunyavirus	bakau orthobunyavirus		(-)ssRNA	Enveloped	vector-borne	l1	1981	MK896453
Peribunyaviridae	orthobunyavirus	bertioga orthobunyavirus		(-)ssRNA	Enveloped	vector-borne	l1	1975	MK896557
Peribunyaviridae	orthobunyavirus	bushbush orthobunyavirus		(-)ssRNA	Enveloped	vector-borne	l1	2020	MK896617
Peribunyaviridae	orthobunyavirus	capim orthobunyavirus		(-)ssRNA	Enveloped	vector-borne	l1	2016	KT160026
Peribunyaviridae	orthobunyavirus	gamboa orthobunyavirus		(-)ssRNA	Enveloped	vector-borne	l1	2014	KM272174
Peribunyaviridae	orthobunyavirus	ingwavuma orthobunyavirus		(-)ssRNA	Enveloped	vector-borne	l1	2002	KF697139
Peribunyaviridae	orthobunyavirus	la crosse orthobunyavirus		(-)ssRNA	Enveloped	vector-borne	l1	1982	EF485032
Peribunyaviridae	orthobunyavirus	nyando orthobunyavirus		(-)ssRNA	Enveloped	vector-borne	l1	1965	NC034492
Peribunyaviridae	orthobunyavirus	patois orthobunyavirus		(-)ssRNA	Enveloped	vector-borne	l2	1966	MH017277
Peribunyaviridae	orthobunyavirus	witwatersrand orthobunyavirus		(-)ssRNA	Enveloped	vector-borne	l1	1972	KP792690
Peribunyaviridae	orthobunyavirus	jamestown canyon orthobunyavirus		(-)ssRNA	Enveloped	vector-borne	l1	1995	HM007352
Peribunyaviridae	orthobunyavirus	simbu orthobunyavirus		(-)ssRNA	Enveloped	vector-borne	l1	1974	HE795108
Peribunyaviridae	orthobunyavirus	main drain orthobunyavirus		(-)ssRNA	Enveloped	vector-borne	l1	1983	MH484306
Peribunyaviridae	orthobunyavirus	bimiti orthobunyavirus		(-)ssRNA	Enveloped	vector-borne	l1	1968	KP792657
Peribunyaviridae	orthobunyavirus	thimiri orthobunyavirus		(-)ssRNA	Enveloped	vector-borne	l1	1971	MH484336
Peribunyaviridae	orthobunyavirus	aino orthobunyavirus		(-)ssRNA	Enveloped	vector-borne	l1	1993	NC018465
Peribunyaviridae	orthobunyavirus	batai orthobunyavirus		(-)ssRNA	Enveloped	vector-borne	l1	1994	JX846606
Peribunyaviridae	orthobunyavirus	koongol orthobunyavirus		(-)ssRNA	Enveloped	vector-borne	l1	1970	KP792669
Peribunyaviridae	orthobunyavirus	peaton orthobunyavirus		(-)ssRNA	Enveloped	vector-borne	l1	2002	HE795093
Peribunyaviridae	orthobunyavirus	sabo orthobunyavirus		(-)ssRNA	Enveloped	vector-borne	l1	2002	HE795096
Peribunyaviridae	orthobunyavirus	sango orthobunyavirus		(-)ssRNA	Enveloped	vector-borne	l1	2002	HE795099
Peribunyaviridae	orthobunyavirus	utinga orthobunyavirus		(-)ssRNA	Enveloped	vector-borne	l1	2014	KF697154
Peribunyaviridae	orthobunyavirus	tacaiuma orthobunyavirus		(-)ssRNA	Enveloped	vector-borne	l1	1967	MF497778
Peribunyaviridae	orthobunyavirus	anhembi orthobunyavirus		(-)ssRNA	Enveloped	vector-borne	l1	2004	JN572062
Peribunyaviridae	orthobunyavirus	bellavista orthobunyavirus		(-)ssRNA	Enveloped	vector-borne	l1	2016	KX161718
Peribunyaviridae	orthobunyavirus	mpoko orthobunyavirus		(-)ssRNA	Enveloped	vector-borne	l1	1985	MK896536
Peribunyaviridae	orthobunyavirus	wolkberg orthobunyavirus		(-)ssRNA	Enveloped	vector-borne	l1	2017	KX470551
Peribunyaviridae	orthobunyavirus	anopheles a orthobunyavirus		(-)ssRNA	Enveloped	vector-borne	l1	2009	KY793537
Peribunyaviridae	orthobunyavirus	cache valley orthobunyavirus		(-)ssRNA	Enveloped	vector-borne	l1	1994	KX100135
Peribunyaviridae	orthobunyavirus	fort sherman orthobunyavirus		(-)ssRNA	Enveloped	vector-borne	l1	2004	KX100132
Peribunyaviridae	orthobunyavirus	kairi orthobunyavirus		(-)ssRNA	Enveloped	vector-borne	l1	1988	KR260738
Peribunyaviridae	orthobunyavirus	turlock orthobunyavirus		(-)ssRNA	Enveloped	vector-borne	l2	1965	MK896444
Peribunyaviridae	orthobunyavirus	batama orthobunyavirus		(-)ssRNA	Enveloped	vector-borne	l1	2009	MK896626
Peribunyaviridae	orthobunyavirus	ilesha orthobunyavirus		(-)ssRNA	Enveloped	vector-borne	l1	2004	KF234075
Peribunyaviridae	orthobunyavirus	keystone orthobunyavirus		(-)ssRNA	Enveloped	vector-borne	l1	1995	KX817321
Peribunyaviridae	orthobunyavirus	maguari orthobunyavirus		(-)ssRNA	Enveloped	vector-borne	l1	1993	KY910429
Peribunyaviridae	orthobunyavirus	melao orthobunyavirus		(-)ssRNA	Enveloped	vector-borne	l1	1995	KX817327
Peribunyaviridae	orthobunyavirus	mermet orthobunyavirus		(-)ssRNA	Enveloped	vector-borne	l1	2002	KF697153
Peribunyaviridae	orthobunyavirus	tahyna orthobunyavirus		(-)ssRNA	Enveloped	vector-borne	l1	1996	EU665255
Peribunyaviridae	orthobunyavirus	tataguine orthobunyavirus		(-)ssRNA	Enveloped	vector-borne	l2	1981	KP792678
Peribunyaviridae	orthobunyavirus	zegla orthobunyavirus		(-)ssRNA	Enveloped	vector-borne	l1	1966	MH017279
Peribunyaviridae	orthobunyavirus	snowshoe hare orthobunyavirus		(-)ssRNA	Enveloped	vector-borne	l1	1993	EU203678
Peribunyaviridae	orthobunyavirus	minatitlan orthobunyavirus		(-)ssRNA	Enveloped	vector-borne	l1	1972	MK896527
Peribunyaviridae	orthobunyavirus	acara orthobunyavirus		(-)ssRNA	Enveloped	vector-borne	l1	2020	MK896653
Peribunyaviridae	orthobunyavirus	benevides orthobunyavirus		(-)ssRNA	Enveloped	vector-borne	l1	2020	MK896620
Peribunyaviridae	orthobunyavirus	cachoeira porteira orthobunyavirus		(-)ssRNA	Enveloped	vector-borne	l1	2012	JN968590
Peribunyaviridae	orthobunyavirus	iaco orthobunyavirus		(-)ssRNA	Enveloped	vector-borne	l1	2004	JN572065
Peribunyaviridae	orthobunyavirus	timboteua orthobunyavirus		(-)ssRNA	Enveloped	vector-borne	l1	2020	MK896447
Peribunyaviridae	orthobunyavirus	jatobal orthobunyavirus		(-)ssRNA	Enveloped	vector-borne	l1	2001	JQ675603
Peribunyaviridae	orthobunyavirus	buttonwillow orthobunyavirus		(-)ssRNA	Enveloped	vector-borne	l1	2002	KF697160
Peribunyaviridae	orthobunyavirus	tensaw orthobunyavirus		(-)ssRNA	Enveloped	vector-borne	l1	2004	FJ943510
Hantaviridae	orthohantavirus	Hantaan orthohantavirus		(-)ssRNA	Enveloped	Non vector-borne	l2	1978	GU140096
Hantaviridae	orthohantavirus	Amur orthohantavirus		(-)ssRNA	Enveloped	Non vector-borne	l1	1999	KC136242
Hantaviridae	orthohantavirus	Thailand orthohantavirus		(-)ssRNA	Enveloped	Non vector-borne	l2	2006	KC490922
Hantaviridae	orthohantavirus	Seoul orthohantavirus		(-)ssRNA	Enveloped	Non vector-borne	l2	1982	KM948595
Hantaviridae	orthohantavirus	Dobrava-belgrade orthohantavirus		(-)ssRNA	Enveloped	Non vector-borne	l2	1992	JQ026206,GU904041,NC005235
Hantaviridae	orthohantavirus	Sangassou orthohantavirus		(-)ssRNA	Enveloped	Non vector-borne	l2	2010	JQ082302
Hantaviridae	orthohantavirus	Bowe orthohantavirus		(-)ssRNA	Enveloped	Non vector-borne	l1	2013	KC631784
Hantaviridae	orthohantavirus	Jeju orthohantavirus		(-)ssRNA	Enveloped	Non vector-borne	l1	2012	HQ663935
Hantaviridae	orthohantavirus	Xinyi orthohantavirus		(-)ssRNA	Enveloped	Non vector-borne	l1	2016	KF705679
Hantaviridae	orthohantavirus	Kenkeme orthohantavirus		(-)ssRNA	Enveloped	Non vector-borne	l1	2010	KJ857320
Hantaviridae	orthohantavirus	Eothenomys miletus hantavirus		(-)ssRNA	Enveloped	Non vector-borne	l1	2011	HQ404253
Hantaviridae	orthohantavirus	Puumala orthohantavirus		(-)ssRNA	Enveloped	Non vector-borne	l2	1980	AB297667
Hantaviridae	orthohantavirus	Muju orthohantavirus		(-)ssRNA	Enveloped	Non vector-borne	l1	1991	JX028271
Hantaviridae	orthohantavirus	Ussuri orthohantavirus		(-)ssRNA	Enveloped	Non vector-borne	l1	2012	AB677488
Hantaviridae	orthohantavirus	Hokkaido orthohantavirus		(-)ssRNA	Enveloped	Non vector-borne	l1	2012	AB675455
Hantaviridae	orthohantavirus	Khabarovsk orthohantavirus		(-)ssRNA	Enveloped	Non vector-borne	l1	1996	KJ857312
Hantaviridae	orthohantavirus	Rockport orthohantavirus		(-)ssRNA	Enveloped	Non vector-borne	l1	2011	HM015221
Hantaviridae	orthohantavirus	Montano orthohantavirus		(-)ssRNA	Enveloped	Non vector-borne	l1	2011	AB620102
Hantaviridae	orthohantavirus	Huitzilac orthohantavirus		(-)ssRNA	Enveloped	Non vector-borne	l1	2011	AB620108
Hantaviridae	orthohantavirus	Carrizal orthohantavirus		(-)ssRNA	Enveloped	Non vector-borne	l1	2011	AB620105
Hantaviridae	orthohantavirus	Sin Nombre orthohantavirus		(-)ssRNA	Enveloped	Non vector-borne	l2	1993	KT885044
Hantaviridae	orthohantavirus	Cano Delgadito orthohantavirus		(-)ssRNA	Enveloped	Non vector-borne	l1	1997	GQ200821
Hantaviridae	orthohantavirus	Catacamas orthohantavirus		(-)ssRNA	Enveloped	Non vector-borne	l1	2006	FJ858378
Hantaviridae	orthohantavirus	Black Creek Canal orthohantavirus		(-)ssRNA	Enveloped	Non vector-borne	l2	1995	GU997097
Hantaviridae	orthohantavirus	Bayou orthohantavirus		(-)ssRNA	Enveloped	Non vector-borne	l2	1995	GQ244526
Hantaviridae	orthohantavirus	Andes orthohantavirus		(-)ssRNA	Enveloped	Non vector-borne	l34	1996	AY228239
Hantaviridae	orthohantavirus	CASV 2 orthohantavirus		(-)ssRNA	Enveloped	Non vector-borne	l1	2012	JX443698
Hantaviridae	orthohantavirus	Laguna Negra orthohantavirus		(-)ssRNA	Enveloped	Non vector-borne	l2	1997	FJ809772
Hantaviridae	orthohantavirus	Camp Ripley orthohantavirus		(-)ssRNA	Enveloped	Non vector-borne	l1	2007	KF958465
Hantaviridae	orthohantavirus	Altai orthohantavirus		(-)ssRNA	Enveloped	Non vector-borne	l1	2019	KM361056
Hantaviridae	orthohantavirus	Laibin orthohantavirus		(-)ssRNA	Enveloped	Non vector-borne	l1	2015	KM102249
Hantaviridae	orthohantavirus	Nova orthohantavirus		(-)ssRNA	Enveloped	Non vector-borne	l1	2009	FJ593498
Hantaviridae	orthohantavirus	Thottopalayam thottimvirus		(-)ssRNA	Enveloped	Non vector-borne	l2	2007	DQ825770,KJ420574
Hantaviridae	orthohantavirus	Imjin orthohantavirus		(-)ssRNA	Enveloped	Non vector-borne	l1	2008	KJ420567
Hantaviridae	orthohantavirus	Kilimanjaro orthohantavirus		(-)ssRNA	Enveloped	Non vector-borne	l1	2013	JX193700
Hantaviridae	orthohantavirus	Uluguru orthohantavirus		(-)ssRNA	Enveloped	Non vector-borne	l1	2013	JX193697
Hantaviridae	orthohantavirus	Choclo orthohantavirus		(-)ssRNA	Enveloped	Non vector-borne	l2	2000	EF397003
Hantaviridae	orthohantavirus	Tula orthohantavirus		(-)ssRNA	Enveloped	Non vector-borne	l2	1996	AJ005637
Hantaviridae	orthohantavirus	Cao bang orthohantavirus		(-)ssRNA	Enveloped	Non vector-borne	l1	2007	EF543525
Hantaviridae	orthohantavirus	Prospect hill orthohantavirus		(-)ssRNA	Enveloped	Non vector-borne	l1	1984	EF646763
Hantaviridae	orthohantavirus	Tigray orthohantavirus		(-)ssRNA	Enveloped	Non vector-borne	l1	2012	KU934008
Hantaviridae	orthohantavirus	Seewis orhtohantavirus		(-)ssRNA	Enveloped	Non vector-borne	l1	2007	EF636026
Hantaviridae	orthohantavirus	Fugong orthohantavirus		(-)ssRNA	Enveloped	Non vector-borne	l1	2016	KT899703
Hantaviridae	orthohantavirus	Oxbow orthohantavirus		(-)ssRNA	Enveloped	Non vector-borne	l1	2009	FJ593497
Hantaviridae	orthohantavirus	Maporal orthohantavirus		(-)ssRNA	Enveloped	Non vector-borne	l1	2004	EU788002
Hantaviridae	orthohantavirus	Asikkala orthohantavirus		(-)ssRNA	Enveloped	Non vector-borne	l1	2013	KC880349
Hantaviridae	orthohantavirus	Bruges orthohantavirus		(-)ssRNA	Enveloped	Non vector-borne	l1	2016	KX551962
Hantaviridae	orthohantavirus	Asama orthohantavirus		(-)ssRNA	Enveloped	Non vector-borne	l1	2008	EU929078
Hepeviridae	orthohepevirus	Orthohepevirus A	Orthohepevirus A GI	(+)ssRNA	Non-enveloped	Non vector-borne	l34	1983	AB720035,AY204877,JF443717,X98292
Hepeviridae	orthohepevirus	Orthohepevirus A	Orthohepevirus A GII	(+)ssRNA	Non-enveloped	Non vector-borne	l34	1991	KX578717
Hepeviridae	orthohepevirus	Orthohepevirus A	Orthohepevirus A GIII	(+)ssRNA	Non-enveloped	Non vector-borne	l2	1998	AB443623,AB481226,AB591733,AB780450,AY115488,FJ705359,FJ956757,FJ998008,JN906976,JQ013791,JQ026407
Hepeviridae	orthohepevirus	Orthohepevirus A	Orthohepevirus A GIV	(+)ssRNA	Non-enveloped	Non vector-borne	l2	2000	AY594199,AY723745,GU188851,JX855794,KC163335,KF736234,KJ155502,AB602440
Hepeviridae	orthohepevirus	Orthohepevirus A	Orthohepevirus A GV	(+)ssRNA	Non-enveloped	Non vector-borne	l1	2010	AB573435
Hepeviridae	orthohepevirus	Orthohepevirus A	Orthohepevirus A GVI	(+)ssRNA	Non-enveloped	Non vector-borne	l1	2011	AB602441
Hepeviridae	orthohepevirus	Orthohepevirus A	Orthohepevirus A GVII	(+)ssRNA	Non-enveloped	Non vector-borne	l2	2016	KJ496143,KJ496144,KT818608
Hepeviridae	orthohepevirus	Orthohepevirus A	Orthohepevirus A GVIII	(+)ssRNA	Non-enveloped	Non vector-borne	l1	2016	KX387865
Hepeviridae	orthohepevirus	Orthohepevirus B	Orthohepevirus B	(+)ssRNA	Non-enveloped	Non vector-borne	l1	2001	AM943646,AM943647,AY535004,KC454286,KF511797
Hepeviridae	orthohepevirus	Orthohepevirus C	Orthohepevirus C	(+)ssRNA	Non-enveloped	Non vector-borne	l1	2014	AB847305,AB847306,AB890001,GQ504009,JN998606,JX120573,KM516906
Hepeviridae	orthohepevirus	Orthohepevirus D	Orthohepevirus D	(+)ssRNA	Non-enveloped	Non vector-borne	l1	2012	JQ001749,KJ562187
Hepeviridae	orthohepevirus	AlgSwe2012	AlgSwe2012	(+)ssRNA	Non-enveloped	Non vector-borne	l1	2015	KF951328
Hepeviridae	orthohepevirus	little-egret/kocsag02	little-egret/kocsag02	(+)ssRNA	Non-enveloped	Non vector-borne	l1	2016	KX589065
Hepeviridae	orthohepevirus	kestrel/MR22	kestrel/MR22	(+)ssRNA	Non-enveloped	Non vector-borne	l1	2016	KU670940
Nairoviridae	orthonairovirus	Crimean-congo hemorrhagic fever orthonairovirus		(-)ssRNA	Enveloped	vector-borne	l34	1967	AY389361,AY422209,AY389508
Nairoviridae	orthonairovirus	Nairobi sheep disease orthonairovirus		(-)ssRNA	Enveloped	vector-borne	l2	1969	EU697949,HQ286601,KM464726
Nairoviridae	orthonairovirus	Dugbe orthonairovirus		(-)ssRNA	Enveloped	vector-borne	l2	1969	SAMN04530543,JF785543
Nairoviridae	orthonairovirus	Thiafora orthonairovirus		(-)ssRNA	Enveloped	vector-borne	l2	1989	JF911697,SAMN04530552,KR537450
Nairoviridae	orthonairovirus	Sakhalin orthonairovirus		(-)ssRNA	Enveloped	vector-borne	l1	1972	KU343145,SAMN04530547,KU343139,SAMN04530553,SAMN04530549,SAMN04530551,KU343166,EU267169
Nairoviridae	orthonairovirus	Artashat orthonairovirus		(-)ssRNA	Enveloped	vector-borne	l1	2014	KP792744
Nairoviridae	orthonairovirus	Hughes orthonairovirus		(-)ssRNA	Enveloped	vector-borne	l1	1975	KU343154,SAMN04530536,SAMN04530538,SAMN04530540,KU343157,SAMN04530542,KP792708.1,SAMN04530537,SAMN04530541
Nairoviridae	orthonairovirus	Dera ghazi khan orthonairovirus		(-)ssRNA	Enveloped	vector-borne	l1	1983	KU343142,SAMN04530532,SAMN04530533,KU343151,AUD40046,KU343163,SAMN04530535
Nairoviridae	orthonairovirus	Qalyub orthonairovirus		(-)ssRNA	Enveloped	vector-borne	l1	1967	KU343160,SAMN04530546,KP792714.1,KU343148
Nairoviridae	orthonairovirus	Chim orthonairovirus		(-)ssRNA	Enveloped	vector-borne	l1	2014	KP792711
Nairoviridae	orthonairovirus	Kasokero orthonairovirus		(-)ssRNA	Enveloped	vector-borne	l1	1986	AB842088,NC,AB842094,AB842091,KR537444,KR537453
Nairoviridae	orthonairovirus	Keterah orthonairovirus		(-)ssRNA	Enveloped	vector-borne	l2	2014	KR537447,KF892055,KR537441,KR534878
Nairoviridae	orthonairovirus	Tamdy orthonairovirus		(-)ssRNA	Enveloped	vector-borne	l2	2018	KP792726,MK757580.1,KM817685
Pneumoviridae	orthopneumovirus	Bovine orthopneumovirus		(-)ssRNA	Enveloped	Non vector-borne	l1	1975	AF065167,AF092942
Pneumoviridae	orthopneumovirus	Murine orthopneumovirus		(-)ssRNA	Enveloped	Non vector-borne	l1	1980	AY743909,AY743910,KF015281
Pneumoviridae	orthopneumovirus	Human orthopneumovirus		(-)ssRNA	Enveloped	Non vector-borne	l34	1957	FJ948820,JX069800,KJ723484,KP317923,KP317939
Reoviridae	orthoreovirus	Baboon orthoreovirus		dsRNA	Non-enveloped	Non vector-borne	l1	2000	HQ847904
Reoviridae	orthoreovirus	Broome orthoreovirus		dsRNA	Non-enveloped	Non vector-borne	l1	2010	GQ258979
Reoviridae	orthoreovirus	Nelson Bay orthoreovirus		dsRNA	Non-enveloped	Non vector-borne	l34	2007	JF342673,JF342667,KM382260,KM279381
Reoviridae	orthoreovirus	Avian orthoreovirus		dsRNA	Non-enveloped	Non vector-borne	l1	1967	KJ865901,KC183749,JN641889,JX478261,JX478251,KJ871008,JX145329,KF809663
Reoviridae	orthoreovirus	Neoavian orthoreovirus		dsRNA	Non-enveloped	Non vector-borne	l1	2008	AB914761
Reoviridae	orthoreovirus	Steller sea lion reovirus		dsRNA	Non-enveloped	Non vector-borne	l1	2011	HM222980
Reoviridae	orthoreovirus	Mammalian orthoreovirus		dsRNA	Non-enveloped	Non vector-borne	l34	1954	JX204738,GQ468266,AF368033,JN799426
Paramyxoviridae	orthorubulavirus	Mumps orthorubulavirus		(-)ssRNA	Enveloped	Non vector-borne	l34	1934	KF878080,KM597072
Paramyxoviridae	orthorubulavirus	Bat mumps orthorubulavirus		(-)ssRNA	Enveloped	Non vector-borne	l1	2012	HQ660095
Paramyxoviridae	orthorubulavirus	Mammalian orthorubulavirus 5		(-)ssRNA	Enveloped	Non vector-borne	l2	1959	JQ743327
Paramyxoviridae	orthorubulavirus	Human orthorubulavirus 2		(-)ssRNA	Enveloped	Non vector-borne	l34	1956	KM190939
Paramyxoviridae	orthorubulavirus	Human orthorubulavirus 4		(-)ssRNA	Enveloped	Non vector-borne	l34	1960	KF908238
Paramyxoviridae	orthorubulavirus	Mapuera orthorubulavirus		(-)ssRNA	Enveloped	Non vector-borne	l1	2006	EF095490
Paramyxoviridae	orthorubulavirus	Porcine orthorubulavirus		(-)ssRNA	Enveloped	Non vector-borne	l1	1988	BK005918
Paramyxoviridae	orthorubulavirus	Mammalian orthorubulavirus 6		(-)ssRNA	Enveloped	Non vector-borne	l1	2018	AZK31330.1
Paramyxoviridae	orthorubulavirus	Simian orthorubulavirus		(-)ssRNA	Enveloped	Non vector-borne	l2	1968	CAA45569.1
Paramyxoviridae	pararubulavirus	Achimota pararubulavirus 2		(-)ssRNA	Enveloped	Non vector-borne	l2	2013	JX051320
Paramyxoviridae	pararubulavirus	Tuhoko pararubulavirus 1		(-)ssRNA	Enveloped	Non vector-borne	l1	2010	GU128080
Paramyxoviridae	pararubulavirus	Sosuga pararubulavirus		(-)ssRNA	Enveloped	Non vector-borne	l2	2014	KF774436
Paramyxoviridae	pararubulavirus	Tuhoko pararubulavirus 3		(-)ssRNA	Enveloped	Non vector-borne	l1	2010	GU128082
Paramyxoviridae	pararubulavirus	Tuhoko pararubulavirus 2		(-)ssRNA	Enveloped	Non vector-borne	l1	2010	GU128081
Paramyxoviridae	pararubulavirus	Achimota pararubulavirus 1		(-)ssRNA	Enveloped	Non vector-borne	l1	2012	JX051319
Paramyxoviridae	pararubulavirus	Menangle pararubulavirus		(-)ssRNA	Enveloped	Non vector-borne	l2	1998	JX112711
Paramyxoviridae	pararubulavirus	Tioman pararubulavirus		(-)ssRNA	Enveloped	Non vector-borne	l2	2007	AF298895
Paramyxoviridae	pararubulavirus	Teviot pararubulavirus		(-)ssRNA	Enveloped	Non vector-borne	l1	2014	KP271123,KP271124
Paramyxoviridae	pararubulavirus	Bat paramyxovirus		(-)ssRNA	Enveloped	Non vector-borne	l1	2014	KJ641654
Paramyxoviridae	pararubulavirus	Hervey pararubulavirus		(-)ssRNA	Enveloped	Non vector-borne	l1	2018	KU672593.1
Picornaviridae	parechovirus	Parechovirus A		(+)ssRNA	Non-enveloped	Non vector-borne	l34	1958	FM178558,HM996978,KJ659490
Picornaviridae	parechovirus	Parechovirus B		(+)ssRNA	Non-enveloped	Non vector-borne	l2	2003	LC133331,AF538689,EU854568
Picornaviridae	parechovirus	Parechovirus C		(+)ssRNA	Non-enveloped	Non vector-borne	l1	2013	HF677705
Picornaviridae	parechovirus	Parechovirus D		(+)ssRNA	Non-enveloped	Non vector-borne	l1	2013	KF006989
Picornaviridae	parechovirus	Parechovirus E		(+)ssRNA	Non-enveloped	Non vector-borne	l1	2017	KY645497
Flaviviridae	pegivirus	Pegivirus C		(+)ssRNA	Enveloped	Non vector-borne	l34	1995	KC618398,KM670110,KF234525,KP296858,KF234505,KR996143,KF234530
Flaviviridae	pegivirus	Pegivirus A		(+)ssRNA	Enveloped	Non vector-borne	l1	1997	KC796089,KC796085,KC796082,KC796086,KC796075,KC796081,HGU94421,AF023424,AF023425
Flaviviridae	pegivirus	Pegivirus D		(+)ssRNA	Enveloped	Non vector-borne	l1	2013	KC145265
Flaviviridae	pegivirus	Pegivirus E		(+)ssRNA	Enveloped	Non vector-borne	l1	2013	KC410872
Flaviviridae	pegivirus	Pegivirus I		(+)ssRNA	Enveloped	Non vector-borne	l1	2013	KC796088
Flaviviridae	pegivirus	Pegivirus B		(+)ssRNA	Enveloped	Non vector-borne	l1	2010	GU566735,GU566734,KC796073,HM047196,KC796083
Flaviviridae	pegivirus	Pegivirus F		(+)ssRNA	Enveloped	Non vector-borne	l1	2013	KC796087,KC796080
Flaviviridae	pegivirus	Pegivirus J		(+)ssRNA	Enveloped	Non vector-borne	l1	2013	KJ950934,KC815311
Flaviviridae	pegivirus	Pegivirus G		(+)ssRNA	Enveloped	Non vector-borne	l1	2013	KC796084,KC796079,KC796093,KC796076
Flaviviridae	pegivirus	Pegivirus H		(+)ssRNA	Enveloped	Non vector-borne	l34	2015	KT427408,KT427407,KT439329,KT427414
Flaviviridae	pegivirus	Pegivirus K		(+)ssRNA	Enveloped	Non vector-borne	l1	2016	KU351669
Flaviviridae	pestivirus	Pestivirus A		(+)ssRNA	Enveloped	Non vector-borne	l2	1988	JN400273,KC695810,KR866116,LC089875
Flaviviridae	pestivirus	Pestivirus B		(+)ssRNA	Enveloped	Non vector-borne	l1	1994	HG426479,HG426490,HG426491,HG426492,HG426493,HG426495,KP941582
Flaviviridae	pestivirus	Pestivirus C		(+)ssRNA	Enveloped	Non vector-borne	l1	1963	KC851953,KF669877,KJ619377,KT716271
Flaviviridae	pestivirus	Pestivirus D		(+)ssRNA	Enveloped	Non vector-borne	l1	1972	AB897785,GU270877,KC963426,KF918753,KF925348
Flaviviridae	pestivirus	Pestivirus E		(+)ssRNA	Enveloped	Non vector-borne	l1	2005	AY781152
Flaviviridae	pestivirus	Pestivirus F		(+)ssRNA	Enveloped	Non vector-borne	l1	2007	EF100713
Flaviviridae	pestivirus	Pestivirus G		(+)ssRNA	Enveloped	Non vector-borne	l1	1997	AF144617
Flaviviridae	pestivirus	Pestivirus H		(+)ssRNA	Enveloped	Non vector-borne	l1	2004	HQ231763,JQ612704,JQ612705,KC788748,KJ627179,KJ627180
Flaviviridae	pestivirus	Pestivirus I		(+)ssRNA	Enveloped	Non vector-borne	l1	2012	JX428945,KM408491
Flaviviridae	pestivirus	Pestivirus J		(+)ssRNA	Enveloped	Non vector-borne	l1	2014	KJ950914
Flaviviridae	pestivirus	Pestivirus K		(+)ssRNA	Enveloped	Non vector-borne	l1	2016	KR011347,KU041639,KU194229,KX929062
Phenuviridae	phlebovirus	Candiru phlebovirus	Jacunda virus	(-)ssRNA	Enveloped	vector-borne	l2	1983	HM466934,HM119407
Phenuviridae	phlebovirus	Itaituba phlebovirus		(-)ssRNA	Enveloped	vector-borne	l1	2009	HM119416.2
Phenuviridae	phlebovirus	Maldonado phlebovirus		(-)ssRNA	Enveloped	vector-borne	l2	2011	HM119413.1
Phenuviridae	phlebovirus	Echarate phlebovirus		(-)ssRNA	Enveloped	vector-borne	l2	2011	HM119410.1
Phenuviridae	phlebovirus	Alenquer phlebovirus		(-)ssRNA	Enveloped	vector-borne	l2	2009	HM119401.1
Phenuviridae	phlebovirus	Punta Toro phlebovirus		(-)ssRNA	Enveloped	vector-borne	l2	1983	KP272010.1
Phenuviridae	phlebovirus	Cocle phlebovirus		(-)ssRNA	Enveloped	vector-borne	l2	2015	KP272036.1
Phenuviridae	phlebovirus	Rio Grande phlebovirus		(-)ssRNA	Enveloped	vector-borne	l1	2009	MK330774.1,MK503253.1
Phenuviridae	phlebovirus	Anhanga phlebovirus		(-)ssRNA	Enveloped	vector-borne	l1	2010	KX611385.1
Phenuviridae	phlebovirus	Bujaru phlebovirus		(-)ssRNA	Enveloped	vector-borne	l1	1967	KX611388
Phenuviridae	phlebovirus	Munguba phlebovirus		(-)ssRNA	Enveloped	vector-borne	l1	2017	KX611394.1
Phenuviridae	phlebovirus	Phlebovirus GGP-2011a		(-)ssRNA	Enveloped	vector-borne	l1	2012	HM566185
Phenuviridae	phlebovirus	Urucuri phlebovirus		(-)ssRNA	Enveloped	vector-borne	l1	2017	KX611403.1
Phenuviridae	phlebovirus	Chagres phlebovirus		(-)ssRNA	Enveloped	vector-borne	l2	1965	HM566147.1
Phenuviridae	phlebovirus	Gabek phlebovirus		(-)ssRNA	Enveloped	vector-borne	l1	2009	KF297903.1
Phenuviridae	phlebovirus	Ntepes phlebovirus		(-)ssRNA	Enveloped	vector-borne	l2	2019	MT625964.1
Phenuviridae	phlebovirus	Rift Valley fever phlebovirus		(-)ssRNA	Enveloped	vector-borne	l2	1931	JQ820485,JF784386
Phenuviridae	phlebovirus	Sicilian phlebovirus	Sandfly fever Turkey virus,Sandfly fever Sicilian virus	(-)ssRNA	Enveloped	vector-borne	l2	1944	GQ847513,KM042102
Phenuviridae	phlebovirus	Itaporanga phlebovirus		(-)ssRNA	Enveloped	vector-borne	l1	1990	MK330771.2
Phenuviridae	phlebovirus	Frijoles phlebovirus	Joa virus	(-)ssRNA	Enveloped	vector-borne	l1	2007	MK330765.1,KX611391.1
Phenuviridae	phlebovirus	Icoaraci phlebovirus		(-)ssRNA	Enveloped	vector-borne	l1	2007	MK330768.1
Phenuviridae	phlebovirus	Ambe phlebovirus		(-)ssRNA	Enveloped	vector-borne	l1	2017	KX611382.1
Phenuviridae	phlebovirus	Adana phlebovirus		(-)ssRNA	Enveloped	vector-borne	l2	2015	KJ939330.1
Phenuviridae	phlebovirus	Salehabad phlebovirus		(-)ssRNA	Enveloped	vector-borne	l1	1983	MG573144.1,MG573142.1
Phenuviridae	phlebovirus	Arumowot phlebovirus		(-)ssRNA	Enveloped	vector-borne	l1	1974	HM566144
Phenuviridae	phlebovirus	Salanga phlebovirus		(-)ssRNA	Enveloped	vector-borne	l1	2013	KC669549
Phenuviridae	phlebovirus	Toscana phlebovirus		(-)ssRNA	Enveloped	vector-borne	l2	1991	KU573064.1
Phenuviridae	phlebovirus	Naples phlebovirus	Sandfly fever Naples virus	(-)ssRNA	Enveloped	vector-borne	l2	1944	FJ153279
Phenuviridae	phlebovirus	Gordil phlebovirus		(-)ssRNA	Enveloped	vector-borne	l1	2014	KF297900.1
Phenuviridae	phlebovirus	Mukawa phlebovirus		(-)ssRNA	Enveloped	vector-borne	l1	2018	LC063770.1
Picobirnaviridae	picobirnavirus	Rodent picobirnavirus	Rodent picobirnavirus	dsRNA	Non-enveloped	Non vector-borne	l1	2011	JF755419
Picobirnaviridae	picobirnavirus	Primate picobirnavirus	Primate picobirnavirus	dsRNA	Non-enveloped	Non vector-borne	l1	2012	JQ710507,JQ710506
Picobirnaviridae	picobirnavirus	Avian picobirnavirus	Avian picobirnavirus	dsRNA	Non-enveloped	Non vector-borne	l1	2014	KJ495690
Picobirnaviridae	picobirnavirus	Turkey picobirnavirus	Turkey picobirnavirus	dsRNA	Non-enveloped	Non vector-borne	l1	2014	KJ476119,KJ476129,KJ476121,KJ476122,KJ476133,KJ476127
Picobirnaviridae	picobirnavirus	Seal picobirnavirus	Seal picobirnavirus	dsRNA	Non-enveloped	Non vector-borne	l1	2015	KR106195
Picobirnaviridae	picobirnavirus	Porcine picobirnavirus	Porcine picobirnavirus	dsRNA	Non-enveloped	Non vector-borne	l1	2014	HM070240,KF861773
Picobirnaviridae	picobirnavirus	Human picobirnavirus	Human picobirnavirus GII	dsRNA	Non-enveloped	Non vector-borne	l34	2000	KJ663816,KJ206569,KJ663814,AB517738,AB517737,AB517739,AB517735,AB517736,AB517731,AB517732
Picobirnaviridae	picobirnavirus	Bovine picobirnavirus	Bovine picobirnavirus	dsRNA	Non-enveloped	Non vector-borne	l1	2009	AB828072,GQ221268
Picobirnaviridae	picobirnavirus	Equine picobirnavirus	Equine picobirnavirus	dsRNA	Non-enveloped	Non vector-borne	l1	1991	KR902503,KR902507,KR902505
Picobirnaviridae	picobirnavirus	Microtus picobirnavirus	Microtus picobirnavirus	dsRNA	Non-enveloped	Non vector-borne	l1	2011	JF755420
Picobirnaviridae	picobirnavirus	Otarine picobirnavirus	Otarine picobirnavirus	dsRNA	Non-enveloped	Non vector-borne	l1	2012	JQ776552
Picobirnaviridae	picobirnavirus	Dromedary picobirnavirus	Dromedary picobirnavirus	dsRNA	Non-enveloped	Non vector-borne	l1	2014	KM573807,KM573798,KM573799,KM573800,KM573805,KM573804,KM573802,KM573801,KM573803,KM573809,KM573808,KM573806
Picobirnaviridae	picobirnavirus	Fox picobirnavirus	Fox picobirnavirus	dsRNA	Non-enveloped	Non vector-borne	l1	2013	KC692366,KF823810,KF823811
Picobirnaviridae	picobirnavirus	Genet picobirnavirus	Genet picobirnavirus	dsRNA	Non-enveloped	Non vector-borne	l1	2014	KF823812
Picobirnaviridae	picobirnavirus	Feline picobirnavirus	Feline picobirnavirus	dsRNA	Non-enveloped	Non vector-borne	l1	2013	KF792838
Picobirnaviridae	picobirnavirus	Human picobirnavirus	Human picobirnavirus GI	dsRNA	Non-enveloped	Non vector-borne	l34	1988	AB186898,AF246940,AF246939,GQ915026,GQ915027,AB517734,GQ915028,GU968924,GQ915029,AB517733
Paramyxoviridae	respirovirus	Porcine respirovirus 1		(-)ssRNA	Enveloped	Non vector-borne	l1	2013	JX857410,JX857409,JX857411
Paramyxoviridae	respirovirus	Murine respirovirus		(-)ssRNA	Enveloped	Non vector-borne	l1	1968	KP717417,EF679198
Paramyxoviridae	respirovirus	Human respirovirus 1		(-)ssRNA	Enveloped	Non vector-borne	l34	1958	JQ901971,KF687314,KF530212,JQ901990,JQ901983,KM190940,KF530196,KF530217,KF530198,JQ901979
Paramyxoviridae	respirovirus	Caprine respirovirus 3		(-)ssRNA	Enveloped	Non vector-borne	l1	2014	KT215610
Paramyxoviridae	respirovirus	Human respirovirus 3		(-)ssRNA	Enveloped	Non vector-borne	l34	1958	KF687354,AB736166,KF530234,KF687334,KJ672584,FJ455842,KF687347,KF530233,KJ672529,KF687357,KF687320,HM583801
Paramyxoviridae	respirovirus	Bovine respirovirus 3		(-)ssRNA	Enveloped	Non vector-borne	l1	1960	JX969001,KJ647287,KJ647284,KJ647288,JQ063064,KJ647289
Paramyxoviridae	respirovirus	Swine respirovirus 3		(-)ssRNA	Enveloped	Non vector-borne	l1	2001	EU439428,EU439429
Reoviridae	rotavirus	Rotavirus A		dsRNA	Non-enveloped	Non vector-borne	l34	1973	JF693026,KC579564
Reoviridae	rotavirus	Rotavirus C		dsRNA	Non-enveloped	Non vector-borne	l34	1986	HQ185629,AB874606
Reoviridae	rotavirus	Rotavirus D		dsRNA	Non-enveloped	Non vector-borne	l1	2012	GU733443
Reoviridae	rotavirus	Rotavirus F		dsRNA	Non-enveloped	Non vector-borne	l1	2012	JN596591
Reoviridae	rotavirus	Rotavirus G		dsRNA	Non-enveloped	Non vector-borne	l1	2012	KJ752084,JN596592,KC876010
Reoviridae	rotavirus	Rotavirus B		dsRNA	Non-enveloped	Non vector-borne	l34	1984	JQ904147,GQ358719
Reoviridae	rotavirus	Rotavirus H		dsRNA	Non-enveloped	Non vector-borne	l34	1987	DQ113897
Reoviridae	rotavirus	Rotavirus I		dsRNA	Non-enveloped	Non vector-borne	l1	2015	KM369903
Reoviridae	rotavirus	Rotavirus J		dsRNA	Non-enveloped	Non vector-borne	l1	2016	APQ41753
Matonaviridae	Rubivirus	Rubivirus rubellae		(+)ssRNA	Enveloped	Non vector-borne	l34	1942	AY258322,AY258323,MK989764
Matonaviridae	Rubivirus	Rubivirus ruteetense		(+)ssRNA	Enveloped	Non vector-borne	l1	2020	MN547623
Matonaviridae	Rubivirus	Rubivirus strelense		(+)ssRNA	Enveloped	Non vector-borne	l1	2020	MN552442,MT274725,OL960716
Caliciviridae	sapovirus	Sapporo virus	Sapovirus GI	(+)ssRNA	Non-enveloped	Non vector-borne	l34	1980	KP298674,HM002617,JX993277,X86560,KJ858687,KJ858686,AY646854,AY646853,DQ366345,FJ844411,AB614356
Caliciviridae	sapovirus	Sapporo virus	Sapovirus GIV	(+)ssRNA	Non-enveloped	Non vector-borne	l34	2005	DQ366346,DQ058829,AJ786349,DQ125333,AY237420,AJ249939
Caliciviridae	sapovirus	Sapporo virus	Sapovirus GV	(+)ssRNA	Non-enveloped	Non vector-borne	l34	2004	JN420370
Caliciviridae	sapovirus	Sapporo virus	Sapovirus GII	(+)ssRNA	Non-enveloped	Non vector-borne	l34	2002	DQ366344,AY646856,AB775659
Caliciviridae	sapovirus	Sapporo virus	Sapovirus GXIII	(+)ssRNA	Non-enveloped	Non vector-borne	l1	2016	JN387134,JN387134
Caliciviridae	sapovirus	Sapporo virus	Sapovirus GXIII	(+)ssRNA	Non-enveloped	Non vector-borne	l1	2011	JN387134,JN387134
Caliciviridae	sapovirus	Sapporo virus	Sapovirus GIII	(+)ssRNA	Non-enveloped	Non vector-borne	l1	1999	FJ387164,JX678943,KF204570,AF182760,AY144337
Caliciviridae	sapovirus	Sapporo virus	Sapovirus GXIV	(+)ssRNA	Non-enveloped	Non vector-borne	l1	2012	JN899074,JN899075
Caliciviridae	sapovirus	Sapporo virus	Sapovirus GVI	(+)ssRNA	Non-enveloped	Non vector-borne	l1	2014	AY974192,KJ508818
Reoviridae	Seadornavirus	Banna virus		dsRNA	Non-enveloped	vector-borne	l2	1990	694469,AAF29597
Reoviridae	Seadornavirus	Liao ning virus		dsRNA	Non-enveloped	vector-borne	l1	2006	AAQ83562,AAW29084
Reoviridae	Seadornavirus	Kadipiro virus		dsRNA	Non-enveloped	vector-borne	l1	2000	694468,AWE75154
Retroviridae	Simiispumavirus	Bornean orangutan simian foamy virus		ssRNA-RT	Enveloped	Non vector-borne	l1	2003	AJ544579
Retroviridae	Simiispumavirus	Central chimpanzee simian foamy virus		ssRNA-RT	Enveloped	Non vector-borne	l2	2012	JQ867463
Retroviridae	Simiispumavirus	Cynomolgus macaque simian foamy virus		ssRNA-RT	Enveloped	Non vector-borne	l1	2016	LC094267
Retroviridae	Simiispumavirus	Eastern chimpanzee simian foamy virus		ssRNA-RT	Enveloped	Non vector-borne	l2	1971	KX087159
Retroviridae	Simiispumavirus	Grivet simian foamy virus		ssRNA-RT	Enveloped	Non vector-borne	l2	1997	M74895
Retroviridae	Simiispumavirus	Guenon simian foamy virus		ssRNA-RT	Enveloped	Non vector-borne	l2	2012	JQ867466
Retroviridae	Simiispumavirus	Japanese macaque simian foamy virus		ssRNA-RT	Enveloped	Non vector-borne	l1	2002	AB923518
Retroviridae	Simiispumavirus	Rhesus macaque simian foamy virus		ssRNA-RT	Enveloped	Non vector-borne	l1	2017	MF280817
Retroviridae	Simiispumavirus	Spider monkey simian foamy virus		ssRNA-RT	Enveloped	Non vector-borne	l1	2007	EU010385
Retroviridae	Simiispumavirus	Squirrel monkey simian foamy virus		ssRNA-RT	Enveloped	Non vector-borne	l1	2009	GU356394
Retroviridae	Simiispumavirus	Taiwanese macaque simian foamy virus		ssRNA-RT	Enveloped	Non vector-borne	l2	2002	X54482
Retroviridae	Simiispumavirus	Western chimpanzee simian foamy virus		ssRNA-RT	Enveloped	Non vector-borne	l1	1994	U04327
Retroviridae	Simiispumavirus	Western lowland gorilla simian foamy virus		ssRNA-RT	Enveloped	Non vector-borne	l1	2011	HM245790
Retroviridae	Simiispumavirus	White-tufted-ear marmoset simian foamy virus		ssRNA-RT	Enveloped	Non vector-borne	l1	2010	GU356395
Retroviridae	Simiispumavirus	Yellow-breasted capuchin simian foamy virus		ssRNA-RT	Enveloped	Non vector-borne	l1	2013	KP143760
Orthomyxoviridae	Thogotovirus	Araguari virus		(-)ssRNA	Enveloped	vector-borne	l1	1985	KX670389
Orthomyxoviridae	Thogotovirus	Dhori thogotovirus		(-)ssRNA	Enveloped	vector-borne	l2	1985	MT628410,KU708253,MK453529
Orthomyxoviridae	Thogotovirus	Thogoto thogotovirus		(-)ssRNA	Enveloped	vector-borne	l2	1969	NC006508
Orthomyxoviridae	Thogotovirus	Upolu virus		(-)ssRNA	Enveloped	vector-borne	l1	1970	KC506156,KC506162
Rhabdoviridae	Tibrovirus	Bas-congo tibrovirus		(-)ssRNA	Enveloped	vector-borne	l34	2012	JX297815
Rhabdoviridae	Tibrovirus	Beatrice hill tibrovirus		(-)ssRNA	Enveloped	vector-borne	l1	2016	KY073493
Rhabdoviridae	Tibrovirus	Coastal plains tibrovirus		(-)ssRNA	Enveloped	vector-borne	l1	2011	GQ294473
Rhabdoviridae	Tibrovirus	Ekpoma 1 tibrovirus		(-)ssRNA	Enveloped	vector-borne	l2	2015	KP324827
Rhabdoviridae	Tibrovirus	Ekpoma 2 tibrovirus		(-)ssRNA	Enveloped	vector-borne	l2	2015	KP324828
Rhabdoviridae	Tibrovirus	Tibrogargan tibrovirus		(-)ssRNA	Enveloped	vector-borne	l1	1981	GQ294472,KP688373
Phenuiviridae	Uukuvirus	Murre uukuvirus		(-)ssRNA	Enveloped	vector-borne	l1	2013	JF838330.1,NC055353.1
Phenuiviridae	Uukuvirus	Tacheng uukuvirus		(-)ssRNA	Enveloped	vector-borne	l34	2021	KM817684.1,MN379437.1,MN567189.1
Phenuiviridae	Uukuvirus	Uukuniemi uukuvirus		(-)ssRNA	Enveloped	vector-borne	l2	1970	KM114249.1,D10759.1,KM114246.1
Phenuiviridae	Uukuvirus	Silverwater uukuvirus		(-)ssRNA	Enveloped	vector-borne	l1	2014	NC055370.1,KM114257.1
Rhabdoviridae	vesiculovirus	Alagoas vesiculovirus		(-)ssRNA	Enveloped	vector-borne	l2	1967	EU373658
Rhabdoviridae	vesiculovirus	Carajas vesiculovirus		(-)ssRNA	Enveloped	vector-borne	l1	1984	KM205015
Rhabdoviridae	vesiculovirus	Chandipura vesiculovirus		(-)ssRNA	Enveloped	vector-borne	l2	1967	GU212856
Rhabdoviridae	vesiculovirus	Cocal vesiculovirus		(-)ssRNA	Enveloped	vector-borne	l2	1964	EU373657
Rhabdoviridae	vesiculovirus	Eptesicus vesiculovirus		(-)ssRNA	Enveloped	vector-borne	l1	2013	JX569193
Rhabdoviridae	vesiculovirus	Indiana vesiculovirus		(-)ssRNA	Enveloped	vector-borne	l2	1958	AF473864
Rhabdoviridae	vesiculovirus	Isfahan vesiculovirus		(-)ssRNA	Enveloped	vector-borne	l2	1977	AJ810084
Rhabdoviridae	vesiculovirus	Jurona vesiculovirus		(-)ssRNA	Enveloped	vector-borne	l2	1998	KM204996
Rhabdoviridae	vesiculovirus	Malpais Spring vesiculovirus		(-)ssRNA	Enveloped	vector-borne	l1	2013	KC412247
Rhabdoviridae	vesiculovirus	Maraba vesiculovirus		(-)ssRNA	Enveloped	vector-borne	l2	1984	HQ660076
Rhabdoviridae	vesiculovirus	Morreton vesiculovirus		(-)ssRNA	Enveloped	vector-borne	l1	1986	KM205007
Rhabdoviridae	vesiculovirus	New Jersey vesiculovirus		(-)ssRNA	Enveloped	vector-borne	l2	1950	JX121109
Rhabdoviridae	vesiculovirus	Perinet vesiculovirus		(-)ssRNA	Enveloped	vector-borne	l1	2010	HM566195
Rhabdoviridae	vesiculovirus	Piry vesiculovirus		(-)ssRNA	Enveloped	vector-borne	l2	1970	KU178986
Rhabdoviridae	vesiculovirus	Radi vesiculovirus		(-)ssRNA	Enveloped	vector-borne	l1	2015	KM205024
Rhabdoviridae	vesiculovirus	Rhinolophus vesiculovirus		(-)ssRNA	Enveloped	vector-borne	l1	2004	MF279192
Rhabdoviridae	vesiculovirus	Yug Bogdanovac vesiculovirus		(-)ssRNA	Enveloped	vector-borne	l1	2012	JF911700
Rhabdoviridae	vesiculovirus	Yinshui bat virus		(-)ssRNA	Enveloped	vector-borne	l1	2017	MN607594
Caliciviridae	vesivirus	Vesicular exanthema of swine virus		(+)ssRNA	Non-enveloped	Non vector-borne	l2	1998	EF195384,EF193004,KM269481,SMU15301,AF321298,AF091736,VEU76874
Caliciviridae	vesivirus	Mink calicivirus		(+)ssRNA	Non-enveloped	Non vector-borne	l1	1980	JX847605
Caliciviridae	vesivirus	Vesivirus ferret badger/JX12/China/2012		(+)ssRNA	Non-enveloped	Non vector-borne	l1	2015	KJ701554
Caliciviridae	vesivirus	San Miguel sea lion virus 8		(+)ssRNA	Non-enveloped	Non vector-borne	l1	1973	KP137550,KM244552
Caliciviridae	vesivirus	Canine vesivirus		(+)ssRNA	Non-enveloped	Non vector-borne	l1	1985	JN204722,AB070225
Caliciviridae	vesivirus	Feline calicivirus		(+)ssRNA	Non-enveloped	Non vector-borne	l1	1990	CVXPOLYCAP,KJ944377,JX519210,DQ910790,JX519213,AY560118,DQ910788
Caliciviridae	Recovirus	Recovirus A		(+)ssRNA	Non-enveloped	Non vector-borne	l2	2010	NA	single species&single level in genus
Filoviridae	Marburgvirus	Marburg marburgvirus		(-)ssRNA	Enveloped	Non vector-borne	l34	1968	NA	single species&single level in genus
Orthomyxoviridae	Betainfluenzavirus	Influenza B virus		(-)ssRNA	Enveloped	Non vector-borne	l34	1940	NA	single species&single level in genus
Orthomyxoviridae	Gammainfluenzavirus	Influenza C virus		(-)ssRNA	Enveloped	Non vector-borne	l34	1950	NA	single species&single level in genus
Phenuiviridae	Tanzavirus	Human tanzavirus		(-)ssRNA	Enveloped	Non vector-borne	l2	2019	NA	single species&single level in genus
Picornaviridae	Erbovirus	Erbovirus A		(+)ssRNA	Non-enveloped	Non vector-borne	l2	2005	NA	single species&single level in genus
Picornaviridae	Salivirus	Salivirus A		(+)ssRNA	Non-enveloped	Non vector-borne	l34	2009	NA	single species&single level in genus
