# Supplementary material for: Temporal Dynamics, Discovery, and Emergence of Human-Transmissible RNA Viruses
Source: Mol Biol Evol. 2024 Jan 18;41(1):msad272. doi: 10.1093/molbev/msad272 (PMC10797954; doi:10.1093/molbev/msad272)
Supplement: msad272_Supplementary_Data [file msad272_supplementary_data.zip › Data File 3_06_Dec.xlsx]

## Sheet: Sheet1
Family	Genus	age of genus	oldest L2 in lineage	oldest L34 in lineage	Genome	Envelope	Vector	species.subtype_include	lineage_type	Most likely ancestral level	posterior probability of ancestor level	Note
Coronaviridae	Alphacoronavirus	1966	2007		(+)ssRNA	1	0	Alphacoronavirus 1	SZ	l1	0.995556
Coronaviridae	Alphacoronavirus	1966		1966	(+)ssRNA	1	0	Human coronavirus 229E	HT	l1	0.999778
Coronaviridae	Alphacoronavirus	1966		2004	(+)ssRNA	1	0	Human coronavirus NL63	HT	l1	0.999889
Togaviridae	Alphavirus	1938	1938	1943	(+)ssRNA	1	1	Venezuelan equine encephalitis virus,Tonate virus,Mucambo virus,Everglades virus,Mosso das Pedras virus,Rio Negro virus,Pixuna virus,Madariaga virus,Eastern equine encephalitis virus,Western equine encephalitis virus,Highlands J virus,Fort Morgan virus,Whataroa virus,Sindbis virus,Aura virus,Ndumu virus,Barmah Forest virus,Middelburg virus,Southern elephant seal virus,Una virus,Bebaru virus,Mayar…	Mx	l2	0.405105
Picornaviridae	Aphthovirus	1962	1962		(+)ssRNA	0	0	Equine rhinitis A virus	SZ	l1	0.510027
Picornaviridae	Aphthovirus	1962	1965		(+)ssRNA	0	0	Foot and mouth disease virus	SZ	l1	0.999667
Phenuiviridae	Bandavirus	1975	1975	2011	(-)ssRNA	1	1	Bhanja bandavirus,Dabie bandavirus,Heartland bandavirus	Mx	l1	0.639576
Coronaviridae	Betacoronavirus	1967		2005	(+)ssRNA	1	0	Human coronavirus HKU1	HT	l1	1
Coronaviridae	Betacoronavirus	1967		1967	(+)ssRNA	1	0	Betacoronavirus 1	HT	l1	1
Coronaviridae	Betacoronavirus	1967		2012	(+)ssRNA	1	0	Middle east respiratory syndrome-related coronavirus	HT	l1	1
Coronaviridae	Betacoronavirus	1967		2013	(+)ssRNA	1	0	Severe acute respiratory syndrome-related coronavirus	HT	l1	1
Bornaviridae	Orthobornavirus	1985	1985		(-)ssRNA	1	0	Mammalian 1 bornavirus	SZ	l1	0.998334
Picornaviridae	Cardiovirus	1934		1934	(+)ssRNA	0	0	Cardiovirus D,Cardiovirus B	HT	l1	0.960227
Picornaviridae	Cardiovirus	1934	1943		(+)ssRNA	0	0	Cardiovirus A	SZ	l1	0.981113
Reoviridae	Coltivirus	1946	1946		dsRNA	0	1	Colorado tick fever coltivirus,Eyach coltivirus	SZ	l2	0.561247
Retroviridae	Deltaretrovirus	1975	2005	1980	ssRNA-RT	1	0	Primate T-lymphotropic virus 1,Primate T-lymphotropic virus 2,Primate T-lymphotropic virus 3	Mx	l1	0.51834
Kolmioviridae	Deltavirus	1977		1977	(-)ssRNA	1	0	Hepatitis delta virus	HT	l1	0.98239
Filoviridae	Ebolavirus	1977	1991	1977	(+)ssRNA	1	0	Reston ebolavirus,Tai Forest ebolavirus,Bundibugyo virus,Sudan ebolavirus,Zaire ebolavirus	Mx	l34	0.699811
Picornaviridae	Enterovirus	1909		1953	(+)ssRNA	0	0	Rhinovirus A,Rhinovirus B,Rhinovirus C	HT	l34	0.61782
Picornaviridae	Enterovirus	1909		1949	(+)ssRNA	0	0	Enterovirus A	HT	l1	0.5739
Picornaviridae	Enterovirus	1909		1909	(+)ssRNA	0	0	Enterovirus B,Enterovirus C,Enterovirus D	HT	l1	0.516522
Picornaviridae	Enterovirus	1909	1961		(+)ssRNA	0	0	Enterovirus E	SZ	l1	1
Flaviviridae	Flavivirus	1901	1933		(+)ssRNA	1	1	West Nile virus,Usutu virus,Japanese encephalitis virus,Murray Valley encephalitis virus,Cacipacore virus,Bagaza virus,Israel turkey meningoencephalitis virus,Ntaya virus,Tembusu virus,Saint Louis encephalitis virus,Ilheus virus	SZ	l1	0.853126
Flaviviridae	Flavivirus	1901		1952	(+)ssRNA	1	1	Zika virus	HT	l1	1
Flaviviridae	Flavivirus	1901	1971		(+)ssRNA	1	1	Aroa virus	SZ	l1	1
Flaviviridae	Flavivirus	1901		1907	(+)ssRNA	1	1	Dengue virus	HT	l1	1
Flaviviridae	Flavivirus	1901	1951		(+)ssRNA	1	1	Uganda S virus,Banzi virus	SZ	l1	0.899899
Flaviviridae	Flavivirus	1901	1957		(+)ssRNA	1	1	Wesselsbron virus	SZ	l1	1
Flaviviridae	Flavivirus	1901	1964		(+)ssRNA	1	1	Edge Hill virus	SZ	l1	1
Flaviviridae	Flavivirus	1901		1901	(+)ssRNA	1	1	Yellow fever virus	HT	l1	1
Flaviviridae	Flavivirus	1901	1934		(+)ssRNA	1	1	Tick-borne encephalitis virus,Louping ill virus,Omsk hemorrhagic fever virus,Langat virus,Kyasanur forest disease virus,Gadgets Gully virus	SZ	l1	0.676925
Flaviviridae	Flavivirus	1901	1959		(+)ssRNA	1	1	Powassan virus	SZ	l1	0.573918
Flaviviridae	Flavivirus	1901	1978		(+)ssRNA	1	1	Rio Bravo virus	SZ	l1	1
Flaviviridae	Flavivirus	1901	1986		(+)ssRNA	1	1	Kokobera virus	SZ	l1	1
Paramyxoviridae	Henipavirus	1995	1995	1999	(-)ssRNA	1	0	Nipah henipavirus,Hendra henipavirus	Mx	l1	0.464703
Flaviviridae	Hepacivirus	1989		1989	(+)ssRNA	1	0	Hepacivirus C	HT	l1	0.993334
Picornaviridae	Hepatovirus	1973		1973	(+)ssRNA	0	0	Hepatovirus A	HT	l1	0.998
Orthomyxoviridae	Alphainfluenzavirus	1933		1933	(-)ssRNA	1	0	H1	HT	l1	0.98589
Orthomyxoviridae	Alphainfluenzavirus	1933	2004		(-)ssRNA	1	0	H10	SZ	l1	0.995112
Orthomyxoviridae	Alphainfluenzavirus	1933		1968	(-)ssRNA	1	0	H3	HT	l1	0.982669
Orthomyxoviridae	Alphainfluenzavirus	1933	2013		(-)ssRNA	1	0	H6	SZ	l1	0.989223
Orthomyxoviridae	Alphainfluenzavirus	1933	1997	1957	(-)ssRNA	1	0	H2,H5	Mx	l1	0.481169
Orthomyxoviridae	Alphainfluenzavirus	1933		1979	(-)ssRNA	1	0	H7	HT	l1	0.998334
Orthomyxoviridae	Alphainfluenzavirus	1933	1999		(-)ssRNA	1	0	H9	SZ	l1	0.984335
Picornaviridae	Kobuvirus	1991		1991	(+)ssRNA	0	0	AiV-A	HT	l1	0.999556
Retroviridae	Lentivirus	1963	1992	1983	ssRNA-RT	1	0	Human immunodeficiency virus 1,Human immunodeficiency virus 2,Simian immunodeficiency virus	Mx	l1	0.73657
Rhabdoviridae	Lyssavirus	1903	1903		(-)ssRNA	1	0	Rabies virus,Gannoruwa bat lyssavirus,Australian bat lyssavirus	SZ	l1	0.746835
Rhabdoviridae	Lyssavirus	1903	1971		(-)ssRNA	1	0	European bat lyssavirus 1,Duvenhage virus,Irkut virus,Taiwan bat lyssavirus	SZ	l1	0.865682
Rhabdoviridae	Lyssavirus	1903	1986		(-)ssRNA	1	0	European bat lyssavirus 2	SZ	l1	1
Rhabdoviridae	Lyssavirus	1903	1972		(-)ssRNA	1	0	Mokola virus	SZ	l1	0.997187
Astroviridae	Mamastrovirus	1975		1975	(+)ssRNA	0	0	Mamastrovirus 1	HT	l1	0.998219
Astroviridae	Mamastrovirus	1975		2008	(+)ssRNA	0	0	Mamastrovirus 6	HT	l1	0.99389
Astroviridae	Mamastrovirus	1975		2009	(+)ssRNA	0	0	Mamastrovirus 8,Mamastrovirus 9,Mamastrovirus 20	HT	l1	0.977336
Arenaviriae	Mammarenavirus	1934		1991	(-)ssRNA	1	0	Guanarito virus	HT	l1	1
Arenaviriae	Mammarenavirus	1934	2008		(-)ssRNA	1	0	Chapare virus	SZ	l1	1
Arenaviriae	Mammarenavirus	1934		1994	(-)ssRNA	1	0	Sabia virus	HT	l1	1
Arenaviriae	Mammarenavirus	1934		1958	(-)ssRNA	1	0	Junin virus,Machupo virus	HT	l1	0.935896
Arenaviriae	Mammarenavirus	1934		1970	(-)ssRNA	1	0	Lassa virus	HT	l1	1
Arenaviriae	Mammarenavirus	1934		2009	(-)ssRNA	1	0	Lujo virus	HT	l1	1
Arenaviriae	Mammarenavirus	1934	1934		(-)ssRNA	1	0	Lymphocytic choriomeningitis virus,Dandenong virus	SZ	l1	0.988224
Arenaviriae	Mammarenavirus	1934	1985		(-)ssRNA	1	0	Mobala virus	SZ	l1	1
Arenaviriae	Mammarenavirus	1934	1971		(-)ssRNA	1	0	Pichinde virus	SZ	l1	1
Arenaviriae	Mammarenavirus	1934	2000		(-)ssRNA	1	0	Whitewater Arroyo virus,Black Mesa virus	SZ	l1	1
Pneumoviridae	Metapneumovirus	2001	2011	2001	(-)ssRNA	1	0	Avian metapneumovirus,Human metapneumovirus	Mx	l2	0.818687
Paramyxoviridae	Morbillivirus	1911	1955		(-)ssRNA	1	0	Canine distemper virus	SZ	l1	0.993106
Paramyxoviridae	Morbillivirus	1911		1911	(-)ssRNA	1	0	Measles virus	HT	l1	0.994885
Caliciviridae	Norovirus	1972		1972	(+)ssRNA	0	0	Norovirus GI	HT	l1	1
Caliciviridae	Norovirus	1972		1977	(+)ssRNA	0	0	Norovirus GII,Norovirus GIX,Norovirus GVIII	HT	l1	0.969448
Reoviridae	Orbivirus	1963	1975		dsRNA	0	1	Lebombo virus,Orungo virus	SZ	l1	0.87257
Reoviridae	Orbivirus	1963	1971		dsRNA	0	1	Great island virus	SZ	l1	0.982557
Paramyxoviridae	Orthoavulavirus	1943	1943		(-)ssRNA	1	0	Avian avulavirus 1	SZ	l1	0.999556
Peribunyaviridae	Orthobunyavirus	1941		1941	(-)ssRNA	1	1	bwamba orthobunyavirus	HT	l1	1
Peribunyaviridae	Orthobunyavirus	1941	1952		(-)ssRNA	1	1	california encephalitis orthobunyavirus	SZ	l1	1
Peribunyaviridae	Orthobunyavirus	1941	1961		(-)ssRNA	1	1	madrid orthobunyavirus,caraparu orthobunyavirus,oriboca orthobunyavirus,marituba orthobunyavirus	SZ	l1	0.943069
Peribunyaviridae	Orthobunyavirus	1941		1961	(-)ssRNA	1	1	oropouche orthobunyavirus	HT	l1	1
Peribunyaviridae	Orthobunyavirus	1941	1975		(-)ssRNA	1	1	shuni orthobunyavirus	SZ	l1	1
Peribunyaviridae	Orthobunyavirus	1941	1965		(-)ssRNA	1	1	turlock orthobunyavirus	SZ	l1	1
Peribunyaviridae	Orthobunyavirus	1941	1981		(-)ssRNA	1	1	tataguine orthobunyavirus	SZ	l1	1
Peribunyaviridae	Orthobunyavirus	1941	1959		(-)ssRNA	1	1	guaroa orthobunyavirus	SZ	l1	1
Peribunyaviridae	Orthobunyavirus	1941	1966		(-)ssRNA	1	1	guama orthobunyavirus	SZ	l1	1
Peribunyaviridae	Orthobunyavirus	1941	1968		(-)ssRNA	1	1	catu orthobunyavirus	SZ	l1	1
Peribunyaviridae	Orthobunyavirus	1941	1966		(-)ssRNA	1	1	patois orthobunyavirus	SZ	l1	1
Peribunyaviridae	Orthobunyavirus	1941	1951		(-)ssRNA	1	1	bunyamwera orthobunyavirus	SZ	l1	1
Peribunyaviridae	Orthobunyavirus	1941	1965		(-)ssRNA	1	1	wyeomyia orthobunyavirus	SZ	l1	1
Hantaviridae	Orthohantavirus	1978		1996	(-)ssRNA	1	0	Andes virus	HT	l1	1
Hantaviridae	Orthohantavirus	1978	1995		(-)ssRNA	1	0	Bayou virus,Black Creek Canal virus	SZ	l1	0.921421
Hantaviridae	Orthohantavirus	1978	2000		(-)ssRNA	1	0	Choclo orthohantavirus	SZ	l1	1
Hantaviridae	Orthohantavirus	1978	1982		(-)ssRNA	1	0	Seoul virus,Thailand virus,Hantaan virus,Amur virus,Dobrava-Belgrade orthohantavirus,Sangassou virus	SZ	l1	0.615643
Hantaviridae	Orthohantavirus	1978	1997		(-)ssRNA	1	0	Laguna Negra virus	SZ	l1	1
Hantaviridae	Orthohantavirus	1978	1980		(-)ssRNA	1	0	Puumala virus	SZ	l1	1
Hantaviridae	Orthohantavirus	1978	1993		(-)ssRNA	1	0	Sin Nombre virus	SZ	l1	1
Hantaviridae	Orthohantavirus	1978	2007		(-)ssRNA	1	0	Thottopalayam thottimvirus	SZ	l1	1
Hantaviridae	Orthohantavirus	1978	1996		(-)ssRNA	1	0	Tula orthohantavirus	SZ	l1	1
Hepeviridae	Orthohepevirus	1983	1998	1983	(+)ssRNA	0	0	Orthohepevirus-A-GIII,Orthohepevirus-A-GI,Orthohepevirus-A-GII,Orthohepevirus-A-GIV,Orthohepevirus-A-GVII,Orthohepevirus-A-GVIII,Orthohepevirus-A-GV,Orthohepevirus-A-GVI	Mx	l1	0.573714
Nairoviridae	Orthonairovirus	1967	1969	1967	(-)ssRNA	1	1	Nairobi sheep disease orthonairovirus,Thiafora orthonairovirus,Dugbe orthonairovirus,Crimean congo hemorrhagic fever orthonairovirus	Mx	l1	0.777436
Nairoviridae	Orthonairovirus	1967	2014		(-)ssRNA	1	1	Keterah orthonairovirus	SZ	l1	0.980904
Nairoviridae	Orthonairovirus	1967	2018		(-)ssRNA	1	1	Tamdy orthonairovirus	SZ	l1	0.935031
Pneumoviridae	Orthopneumovirus	1957		1957	(-)ssRNA	1	0	Human respiratory syncytial virus	HT	l1	0.948608
Reoviridae	Orthoreovirus	1954		1954	dsRNA	0	0	Mammalian orthoreovirus	HT	l1	0.997778
Reoviridae	Orthoreovirus	1954		2007	dsRNA	0	0	Nelson Bay orthoreovirus	HT	l1	1
Paramyxoviridae	Orthorubulavirus	1934		1934	(-)ssRNA	1	0	Mumps orthorubulavirus	HT	l1	0.999778
Paramyxoviridae	Orthorubulavirus	1934	1968	1956	(-)ssRNA	1	0	Human orthorubulavirus 2,Simian orthorubulavirus	Mx	l1	0.515276
Paramyxoviridae	Orthorubulavirus	1934		1960	(-)ssRNA	1	0	Human orthorubulavirus 4	HT	l1	1
Paramyxoviridae	Orthorubulavirus	1934	1959		(-)ssRNA	1	0	Mammalian orthorubulavirus 5	SZ	l1	1
Paramyxoviridae	Pararubulavirus	1998	1998		(-)ssRNA	1	0	Menangle orthorubulavirus	SZ	l1	0.609478
Paramyxoviridae	Pararubulavirus	1998	2013		(-)ssRNA	1	0	Achimota pararubulavirus 2	SZ	l1	0.845017
Paramyxoviridae	Pararubulavirus	1998	2014		(-)ssRNA	1	0	Sosuga pararubulavirus	SZ	l1	0.834352
Paramyxoviridae	Pararubulavirus	1998	2007		(-)ssRNA	1	0	Tioman pararubulavirus	SZ	l1	0.609599
Picornaviridae	Parechovirus	1958		1958	(+)ssRNA	0	0	Parechovirus A	HT	l1	0.999778
Picornaviridae	Parechovirus	1958	2003		(+)ssRNA	0	0	Parechovirus B	SZ	l1	0.992223
Flaviviridae	Pegivirus	1995		1995	(+)ssRNA	1	0	Pegivirus C	HT	l1	0.978002
Flaviviridae	Pegivirus	1995		2015	(+)ssRNA	1	0	Pegivirus H	HT	l1	0.999889
Flaviviridae	Pestivirus	1988	1988		(+)ssRNA	1	0	Pestivirus A	SZ	l1	0.997778
Phenuviridae	Phlebovirus	1931	1983		(-)ssRNA	1	1	Candiru virus,Maldonado phlebovirus,Echarate phlebovirus,Alenquer phlebovirus,Punta Toro phlebovirus,Cocle phlebovirus	SZ	l1	1
Phenuviridae	Phlebovirus	1931	1965		(-)ssRNA	1	1	Chagres phlebovirus	SZ	l1	1
Phenuviridae	Phlebovirus	1931	1931		(-)ssRNA	1	1	Rift Valley fever virus	SZ	l1	1
Phenuviridae	Phlebovirus	1931	1944		(-)ssRNA	1	1	Sandfly fever Sicilian virus,Sandfly fever Turkey virus	SZ	l1	0.999889
Phenuviridae	Phlebovirus	1931	1988		(-)ssRNA	1	1	Sandfly fever Naples virus,Toscana phlebovirus	SZ	l1	0.996334
Phenuviridae	Phlebovirus	1931	2019		(-)ssRNA	1	1	Ntepes phlebovirus	SZ	l1	1
Phenuviridae	Phlebovirus	1931	1983		(-)ssRNA	1	1	Adana phlebovirus	SZ	l1	1
Picobirnaviridae	Picobirnavirus	1988		1988	dsRNA	0	0	Human picobirnavirus GI	HT	l1	0.988208
Picobirnaviridae	Picobirnavirus	1988		2000	dsRNA	0	0	Human picobirnavirus GII	HT	l1	0.979987
Paramyxoviridae	Respirovirus	1958		1958	(-)ssRNA	1	0	Human parainfluenza virus 1	HT	l1	0.992894
Paramyxoviridae	Respirovirus	1958		1958	(-)ssRNA	1	0	Human parainfluenza virus 3	HT	l1	0.9999
Reoviridae	Rotavirus	1973		1973	dsRNA	0	0	Rotavirus A	HT	l1	0.993575
Reoviridae	Rotavirus	1973		1986	dsRNA	0	0	Rotavirus C	HT	l1	0.99654
Reoviridae	Rotavirus	1973		1984	dsRNA	0	0	Rotavirus B	HT	l1	0.876442
Reoviridae	Rotavirus	1973		1987	dsRNA	0	0	Rotavirus H	HT	l1	1
Matonaviridae	Rubivirus	1942		1942	(+)ssRNA	1	0	Rubivirus rubellae	HT	l1	1
Caliciviridae	Sapovirus	1980		1980	(+)ssRNA	0	0	Sapovirus GI,Sapovirus GII,Sapovirus GIV,Sapovirus GV	HT	l1	0.96156
Reoviridae	Seadornavirus	1990	1990		dsRNA	0	1	Banna virus	SZ	l1	0.999833
Retroviridae	Simiispumavirus	1971	2002		ssRNA-RT	1	0	Taiwanese macaque simian foamy virus	SZ	l1	1
Retroviridae	Simiispumavirus	1971	1997		ssRNA-RT	1	0	Guenon simian foamy virus,Grivet simian foamy virus	SZ	l1	0.936781
Retroviridae	Simiispumavirus	1971	1971		ssRNA-RT	1	0	Eastern chimpanzee simian foamy virus,Central chimpanzee simian foamy virus	SZ	l1	0.932665
Orthomyxoviridae	Thogotovirus	1969	1985		(-)ssRNA	1	1	Thogoto thogotovirus	SZ	l1	0.524526
Orthomyxoviridae	Thogotovirus	1969	1969		(-)ssRNA	1	1	Dhori thogotovirus	SZ	l1	0.618521
Rhabdoviridae	Tibrovirus	1981	2015	2012	(-)ssRNA	1	1	Bas-congo tibrovirus, Beatrice hill tibrovirus, Coastal plains tibrovirus, Ekpoma 1 tibrovirus, Ekpoma 2 tibrovirus, Tibrogargan tibrovirus	Mx	l2	0.434476
Phenuiviridae	Uukuvirus	1970		2021	(-)ssRNA	1	1	Tacheng uukuvirus	HT	l1	0.538081
Phenuiviridae	Uukuvirus	1970	1970		(-)ssRNA	1	1	Uukuniemi uukuvirus	SZ	l1	0.439142
Rhabdoviridae	Vesiculovirus	1950	1950		(-)ssRNA	1	1	Alagoasvesiculovirus,Carajasvesiculovirus,Chandipuravesiculovirus,Cocalvesiculovirus,Indianavesiculovirus,Isfahanvesiculovirus,Juronavesiculovirus,MalpaisSpringvesiculovirus,Marabavesiculovirus,Morretonvesiculovirus,NewJerseyvesiculovirus,Perinetvesiculovirus,Piryvesiculovirus,Radivesiculovirus,YugBogdanovacvesiculovirus	SZ	l1	0.546703
Caliciviridae	Vesivirus	1998	1998		(+)ssRNA	0	0	Vesicular exanthema of swine virus	SZ	l1	1
Picornaviridae	Cosavirus	2008		2008	(+)ssRNA	0	0	Cosavirus A,Cosavirus B,Cosavirus D,Cosavirus E,Cosavirus F	HT	l34		multiple species&single level in genus
Orthomyxoviridae	Betainfluenzavirus	1940		1940	(-)ssRNA	1	0	Influenza B virus	HT	l34		single species&single level in genus
Picornaviridae	Erbovirus	2005	2005		(+)ssRNA	0	0	Erbovirus A	SZ	l2		single species&single level in genus
Orthomyxoviridae	Gammainfluenzavirus	1950		1950	(-)ssRNA	1	0	Influenza C virus	HT	l34		single species&single level in genus
Filoviridae	Marburgvirus	1968		1968	(-)ssRNA	1	0	Marburg marburgvirus	HT	l34		single species&single level in genus
Caliciviridae	Recovirus	2010	2010		(+)ssRNA	0	0	Recovirus A	SZ	l2		single species&single level in genus
Picornaviridae	Salivirus	2009		2009	(+)ssRNA	0	0	Salivirus A	HT	l34		single species&single level in genus
Phenuiviridae	Tanzavirus	2019		2019	(-)ssRNA	1	0	Human tanzavirus	SZ	l2		single species&single level in genus
