# Supplementary material for: Temporal Dynamics, Discovery, and Emergence of Human-Transmissible RNA Viruses
Source: Mol Biol Evol. 2024 Jan 18;41(1):msad272. doi: 10.1093/molbev/msad272 (PMC10797954; doi:10.1093/molbev/msad272)
Supplement: msad272_Supplementary_Data [file msad272_supplementary_data.zip › Data File 1.xlsx]

## Sheet: Sheet1
Family	Genus	Most likely ancestral level	Posterior probability of most likely level	Posterior probability l1	Posterior probability l2	Posterior probability l34	NOTE
Arenaviriae	Mammarenavirus	l1	0.989112	0.989112	0.00177758	0.0091101
Astroviridae	Mamastrovirus	l1	0.999778	0.999778	NA	0.000222198
Bornaviridae	Bornavirus	l1	0.922231	0.922231	0.0777691	NA
Caliciviridae	Norovirus	l1	0.878125	0.878125	NA	0.121875
Caliciviridae	Sapovirus	l1	0.927119	0.927119	NA	0.0728808
Caliciviridae	Vesivirus	l1	0.921231	0.921231	0.078769	NA
Caliciviridae	Recovirus	l2	NA	NA	NA	NA	single species&single level in genus
Coronaviridae	Alphacoronavirus	l1	0.943229	0.943229	0.043884	0.0128875
Coronaviridae	Betacoronavirus	l1	0.673147	0.673147	NA	0.326853
Filoviridae	Ebolavirus	l34	0.699811	0.105211	0.194978	0.699811
Filoviridae	Marburgvirus	l34	NA	NA	NA	NA	single species&single level in genus
Flaviviridae	Hepacivirus	l1	0.996778	0.996778	NA	0.00322186
Flaviviridae	Pegivirus	l1	0.991223	0.991223	NA	0.0087768
Flaviviridae	Pestivirus	l1	0.999556	0.999556	0.000444395	NA
Flaviviridae	Flavivirus	l1	0.7017	0.7017	0.296856	0.00144428
Hantaviridae	Orthohantavirus	l1	0.987224	0.987224	0.0119987	0.000777691
Hepeviridae	Orthohepevirus	l1	0.94234	0.94234	0.0527719	0.00488835
Kolmioviridae	Deltavirus	l1	0.831676	0.831676	NA	0.168324
Matonaviridae	Rubivirus	l1	0.809955	0.809955	NA	0.190045
Nairoviridae	Orthonairovirus	l1	0.674934	0.674934	0.273047	0.0520193
Orthomyxoviridae	Alphainfluenzavirus	l1	0.589806	0.589806	0.255814	0.15438
Orthomyxoviridae	Thogotovirus	l1	0.503028	0.503028	0.496972	NA
Orthomyxoviridae	Betainfluenzavirus	l34	NA	NA	NA	NA	single species&single level in genus
Orthomyxoviridae	Gammainfluenzavirus	l34	NA	NA	NA	NA	single species&single level in genus
Paramyxoviridae	Orthoavulavirus	l1	0.998	0.998	0.00199978	NA
Paramyxoviridae	Henipavirus	l1	0.828019	0.828019	0.0923231	0.0796578
Paramyxoviridae	Morbillivirus	l1	0.967892	0.967892	0.022553	0.00955449
Paramyxoviridae	Respirovirus	l1	0.951156	0.951156	NA	0.048844
Paramyxoviridae	Orthorubulavirus	l1	0.761138	0.761138	0.137429	0.101433
Paramyxoviridae	Pararubulavirus	l1	0.815859	0.815859	0.139002	0.0451397
Peribunyaviridae	Orthobunyavirus	l1	0.877551	0.877551	0.0562771	0.0661719
Phenuiviridae	Bandavirus	l2	0.639576	NA	0.639576	0.360424
Phenuiviridae	Uukuvirus	l1	0.439142	0.439142	0.237542	0.323315
Phenuiviridae	Tanzavirus	l2	NA	NA	NA	NA	single species&single level in genus
Phenuviridae	Phlebovirus	l1	0.801622	0.801622	0.198378	NA
Picobirnaviridae	Picobirnavirus	l1	0.741029	0.741029	NA	0.258971
Picornaviridae	Aphthovirus	l1	0.917787	0.917787	0.0822131	NA
Picornaviridae	Cosavirus	l34	1	0	0	1	multiple species&single level in genus
Picornaviridae	Enterovirus	l34	0.61782	0.380958	0.00122209	0.61782
Picornaviridae	Hepatovirus	l1	0.99389	0.99389	NA	0.00611043
Picornaviridae	Kobuvirus	l1	0.998334	0.998334	NA	0.00166648
Picornaviridae	Parechovirus	l1	0.56827	0.56827	0.220531	0.211199
Picornaviridae	Cardiovirus	l1	0.65115	0.65115	0.206088	0.142762
Picornaviridae	Erbovirus	l2	NA	NA	NA	NA	single species&single level in genus
Picornaviridae	Salivirus	l34	NA	NA	NA	NA	single species&single level in genus
Pneumoviridae	Metapneumovirus	l2	0.818687	NA	0.818687	0.181313
Pneumoviridae	Orthopneumovirus	l1	0.725364	0.725364	NA	0.274636
Reoviridae	Orthoreovirus	l1	0.97067	0.97067	NA	0.0293301
Reoviridae	Orbivirus	l1	0.781358	0.781358	0.218642	NA
Reoviridae	Rotavirus	l1	0.718476	0.718476	NA	0.281524
Reoviridae	Coltivirus	l2	0.561247	0.438753	0.561247	NA
Reoviridae	Seadornavirus	l1	0.688184	0.688184	0.311816	NA
Retroviridae	Deltaretrovirus	l1	0.618688	0.618688	0.107716	0.273596
Retroviridae	Lentivirus	l1	0.958947	0.958947	0.0109438	0.0301094
Retroviridae	Simiispumavirus	l1	0.97239	0.97239	0.0276096	NA
Rhabdoviridae	Lyssavirus	l1	0.709798	0.709798	0.290202	NA
Rhabdoviridae	Vesiculovirus	l1	0.511853	0.511853	0.488147	NA
Rhabdoviridae	Tibrovirus	l2	0.434476	0.359647	0.434476	0.205877
Togaviridae	Alphavirus	l2	0.40404	0.230855	0.40404	0.365105
